# Supplementary material for: Are mountain habitats becoming more suitable for generalist than cold-adapted lizards thermoregulation?
Source: PeerJ. 2016 May 31;4:e2085. doi: 10.7717/peerj.2085 (PMC4893327; doi:10.7717/peerj.2085)
Supplement: Data S1 — Dataset of the selected temperatures of Iberolacerta galani and Podarcis bocagei in summer. [file peerj-04-2085-s001.csv]

Species	Sex	Age	ID Number	Selected temperature
Iberolacerta galani	Female	Adult	11tsel	27,2
Iberolacerta galani	Male	Adult	02tsel	28,6
Iberolacerta galani	Female	Adult	07tsel	27,1
Iberolacerta galani	Female	Adult	04tsel	26,1
Iberolacerta galani	Male	Adult	01tsel	28,1
Iberolacerta galani	Male	Adult	05tsel	28,3
Iberolacerta galani	Male	Adult	12tsel	27
Iberolacerta galani	Male	Adult	06tsel	26,1
Iberolacerta galani	Female	Adult	09tsel	26,2
Iberolacerta galani	Female	Adult	08tsel	26,7
Iberolacerta galani	Male	Adult	10tsel	27,9
Iberolacerta galani	Male	Adult	03tsel	28,9
Iberolacerta galani	Female	Adult	11tsel	29,7
Iberolacerta galani	Male	Adult	02tsel	28,6
Iberolacerta galani	Female	Adult	07tsel	30,4
Iberolacerta galani	Female	Adult	04tsel	29
Iberolacerta galani	Male	Adult	01tsel	27,4
Iberolacerta galani	Male	Adult	05tsel	29,2
Iberolacerta galani	Male	Adult	12tsel	26,7
Iberolacerta galani	Male	Adult	06tsel	27,4
Iberolacerta galani	Female	Adult	09tsel	28,3
Iberolacerta galani	Female	Adult	08tsel	28,2
Iberolacerta galani	Male	Adult	10tsel	27,4
Iberolacerta galani	Male	Adult	03tsel	29,4
Iberolacerta galani	Female	Adult	11tsel	28,9
Iberolacerta galani	Male	Adult	02tsel	28,2
Iberolacerta galani	Female	Adult	07tsel	28,1
Iberolacerta galani	Female	Adult	04tsel	29,2
Iberolacerta galani	Male	Adult	01tsel	29
Iberolacerta galani	Male	Adult	05tsel	28,1
Iberolacerta galani	Male	Adult	12tsel	27,3
Iberolacerta galani	Male	Adult	06tsel	29,4
Iberolacerta galani	Female	Adult	09tsel	28,8
Iberolacerta galani	Female	Adult	08tsel	27,9
Iberolacerta galani	Male	Adult	10tsel	28
Iberolacerta galani	Male	Adult	03tsel	28,5
Iberolacerta galani	Female	Adult	11tsel	30,6
Iberolacerta galani	Male	Adult	02tsel	30,3
Iberolacerta galani	Female	Adult	07tsel	29,2
Iberolacerta galani	Female	Adult	04tsel	28,3
Iberolacerta galani	Male	Adult	01tsel	28,6
Iberolacerta galani	Male	Adult	05tsel	28,1
Iberolacerta galani	Male	Adult	12tsel	29,2
Iberolacerta galani	Male	Adult	06tsel	28,8
Iberolacerta galani	Female	Adult	09tsel	28,2
Iberolacerta galani	Female	Adult	08tsel	27,5
Iberolacerta galani	Male	Adult	10tsel	27,8
Iberolacerta galani	Male	Adult	03tsel	29
Iberolacerta galani	Female	Adult	11tsel	27,7
Iberolacerta galani	Male	Adult	02tsel	28,1
Iberolacerta galani	Female	Adult	07tsel	27,5
Iberolacerta galani	Female	Adult	04tsel	27,1
Iberolacerta galani	Male	Adult	01tsel	27,7
Iberolacerta galani	Male	Adult	05tsel	28,4
Iberolacerta galani	Male	Adult	12tsel	29,2
Iberolacerta galani	Male	Adult	06tsel	31,4
Iberolacerta galani	Female	Adult	09tsel	30,4
Iberolacerta galani	Female	Adult	08tsel	29,6
Iberolacerta galani	Male	Adult	10tsel	28,9
Iberolacerta galani	Male	Adult	03tsel	27,4
Iberolacerta galani	Female	Adult	11tsel	29,8
Iberolacerta galani	Male	Adult	02tsel	28,5
Iberolacerta galani	Female	Adult	07tsel	28,7
Iberolacerta galani	Female	Adult	04tsel	27,9
Iberolacerta galani	Male	Adult	01tsel	29,1
Iberolacerta galani	Male	Adult	05tsel	29,9
Iberolacerta galani	Male	Adult	12tsel	30,9
Iberolacerta galani	Male	Adult	06tsel	30,5
Iberolacerta galani	Female	Adult	09tsel	23,4
Iberolacerta galani	Female	Adult	08tsel	29,8
Iberolacerta galani	Male	Adult	10tsel	31,3
Iberolacerta galani	Male	Adult	03tsel	27,3
Iberolacerta galani	Female	Adult	22tsel	29
Iberolacerta galani	Male	Adult	19tsel	28,6
Iberolacerta galani	Male	Adult	20tsel	28,1
Iberolacerta galani	Female	Adult	16tsel	29,6
Iberolacerta galani	Female	Adult	13tsel	29,6
Iberolacerta galani	Male	Adult	15tsel	30,6
Iberolacerta galani	Male	Adult	23tsel	32
Iberolacerta galani	Female	Adult	21tsel	29
Iberolacerta galani	Male	Adult	18tsel	30,7
Iberolacerta galani	Female	Adult	14tsel	28,1
Iberolacerta galani	Male	Adult	17tsel	28,6
Iberolacerta galani	Female	Adult	24tsel	27,4
Iberolacerta galani	Female	Adult	22tsel	30,9
Iberolacerta galani	Male	Adult	19tsel	30,5
Iberolacerta galani	Male	Adult	20tsel	30,7
Iberolacerta galani	Female	Adult	16tsel	29,9
Iberolacerta galani	Female	Adult	13tsel	29,6
Iberolacerta galani	Male	Adult	15tsel	29,2
Iberolacerta galani	Male	Adult	23tsel	29,8
Iberolacerta galani	Female	Adult	21tsel	30,2
Iberolacerta galani	Male	Adult	18tsel	30,2
Iberolacerta galani	Female	Adult	14tsel	31,3
Iberolacerta galani	Male	Adult	17tsel	29,5
Iberolacerta galani	Female	Adult	24tsel	29,2
Iberolacerta galani	Female	Adult	22tsel	30,3
Iberolacerta galani	Male	Adult	19tsel	29,8
Iberolacerta galani	Male	Adult	20tsel	30,7
Iberolacerta galani	Female	Adult	16tsel	30,7
Iberolacerta galani	Female	Adult	13tsel	29,6
Iberolacerta galani	Male	Adult	15tsel	30,1
Iberolacerta galani	Male	Adult	23tsel	30,7
Iberolacerta galani	Female	Adult	21tsel	30,5
Iberolacerta galani	Male	Adult	18tsel	30,5
Iberolacerta galani	Female	Adult	14tsel	30,4
Iberolacerta galani	Male	Adult	17tsel	30
Iberolacerta galani	Female	Adult	24tsel	29,7
Iberolacerta galani	Female	Adult	22tsel	27,3
Iberolacerta galani	Male	Adult	19tsel	28,6
Iberolacerta galani	Male	Adult	20tsel	28,7
Iberolacerta galani	Female	Adult	16tsel	27,9
Iberolacerta galani	Female	Adult	13tsel	27,8
Iberolacerta galani	Male	Adult	15tsel	28,6
Iberolacerta galani	Male	Adult	23tsel	28,1
Iberolacerta galani	Female	Adult	21tsel	29,5
Iberolacerta galani	Male	Adult	18tsel	27,6
Iberolacerta galani	Female	Adult	14tsel	27,3
Iberolacerta galani	Male	Adult	17tsel	27,2
Iberolacerta galani	Female	Adult	24tsel	28,6
Iberolacerta galani	Female	Adult	22tsel	27,3
Iberolacerta galani	Male	Adult	19tsel	30,1
Iberolacerta galani	Male	Adult	20tsel	28,2
Iberolacerta galani	Female	Adult	16tsel	27,6
Iberolacerta galani	Female	Adult	13tsel	28,4
Iberolacerta galani	Male	Adult	15tsel	27
Iberolacerta galani	Male	Adult	23tsel	31,2
Iberolacerta galani	Female	Adult	21tsel	28,7
Iberolacerta galani	Male	Adult	18tsel	27,7
Iberolacerta galani	Female	Adult	14tsel	26,8
Iberolacerta galani	Male	Adult	17tsel	27,8
Iberolacerta galani	Female	Adult	24tsel	27,6
Iberolacerta galani	Female	Adult	22tsel	30,7
Iberolacerta galani	Male	Adult	19tsel	29,4
Iberolacerta galani	Male	Adult	20tsel	28,5
Iberolacerta galani	Female	Adult	16tsel	29
Iberolacerta galani	Female	Adult	13tsel	28,9
Iberolacerta galani	Male	Adult	15tsel	29,2
Iberolacerta galani	Male	Adult	23tsel	29,3
Iberolacerta galani	Female	Adult	21tsel	29,5
Iberolacerta galani	Male	Adult	18tsel	29,3
Iberolacerta galani	Female	Adult	14tsel	29,5
Iberolacerta galani	Male	Adult	17tsel	27,8
Iberolacerta galani	Female	Adult	24tsel	28,2
Iberolacerta galani	Female	Adult	22tsel	27,9
Iberolacerta galani	Male	Adult	19tsel	28,7
Iberolacerta galani	Male	Adult	20tsel	28,1
Iberolacerta galani	Female	Adult	16tsel	27,8
Iberolacerta galani	Female	Adult	13tsel	27,7
Iberolacerta galani	Male	Adult	15tsel	29,5
Iberolacerta galani	Male	Adult	23tsel	27,7
Iberolacerta galani	Female	Adult	21tsel	28,7
Iberolacerta galani	Male	Adult	18tsel	27,4
Iberolacerta galani	Female	Adult	14tsel	28,2
Iberolacerta galani	Male	Adult	17tsel	27
Iberolacerta galani	Female	Adult	24tsel	27,1
Podarcis bocagei	Female	Adult	37	29,8
Podarcis bocagei	Female	Adult	4	29,5
Podarcis bocagei	Male	Adult	28	30,5
Podarcis bocagei	Male	Adult	27	28,1
Podarcis bocagei	Female	Adult	18	27,8
Podarcis bocagei	Female	Adult	25	28,3
Podarcis bocagei	Male	Adult	41	30,1
Podarcis bocagei	Female	Adult	38	34,8
Podarcis bocagei	Male	Adult	17	35,6
Podarcis bocagei	Male	Adult	8	33,9
Podarcis bocagei	Female	Adult	22	29,4
Podarcis bocagei	Male	Adult	45	36,1
Podarcis bocagei	Female	Adult	37	35,7
Podarcis bocagei	Female	Adult	4	30,2
Podarcis bocagei	Male	Adult	28	29,2
Podarcis bocagei	Male	Adult	27	35,2
Podarcis bocagei	Female	Adult	18	29,6
Podarcis bocagei	Female	Adult	25	31,3
Podarcis bocagei	Male	Adult	41	34,1
Podarcis bocagei	Female	Adult	38	32,5
Podarcis bocagei	Male	Adult	17	30,1
Podarcis bocagei	Male	Adult	8	32,1
Podarcis bocagei	Female	Adult	22	28,9
Podarcis bocagei	Male	Adult	45	31,2
Podarcis bocagei	Female	Adult	37	32,9
Podarcis bocagei	Male	Adult	28	26,5
Podarcis bocagei	Female	Adult	4	26,8
Podarcis bocagei	Male	Adult	27	31,9
Podarcis bocagei	Female	Adult	18	26,6
Podarcis bocagei	Female	Adult	25	26,8
Podarcis bocagei	Male	Adult	41	30
Podarcis bocagei	Female	Adult	38	32
Podarcis bocagei	Male	Adult	17	34,2
Podarcis bocagei	Male	Adult	8	33,2
Podarcis bocagei	Female	Adult	22	25,2
Podarcis bocagei	Male	Adult	45	33,3
Podarcis bocagei	Female	Adult	37	31,1
Podarcis bocagei	Female	Adult	4	29,5
Podarcis bocagei	Male	Adult	28	30,8
Podarcis bocagei	Male	Adult	27	35,8
Podarcis bocagei	Female	Adult	18	32
Podarcis bocagei	Female	Adult	25	31,7
Podarcis bocagei	Male	Adult	41	34,9
Podarcis bocagei	Female	Adult	38	37,5
Podarcis bocagei	Male	Adult	17	31,6
Podarcis bocagei	Male	Adult	8	33,2
Podarcis bocagei	Female	Adult	22	27,3
Podarcis bocagei	Male	Adult	45	33,8
Podarcis bocagei	Female	Adult	37	32,5
Podarcis bocagei	Female	Adult	4	31,8
Podarcis bocagei	Male	Adult	28	36,3
Podarcis bocagei	Male	Adult	27	34,5
Podarcis bocagei	Female	Adult	18	34,5
Podarcis bocagei	Female	Adult	25	30,3
Podarcis bocagei	Male	Adult	41	33,2
Podarcis bocagei	Female	Adult	38	34,8
Podarcis bocagei	Male	Adult	17	31,3
Podarcis bocagei	Male	Adult	8	35
Podarcis bocagei	Female	Adult	22	30,1
Podarcis bocagei	Male	Adult	45	33
Podarcis bocagei	Female	Adult	37	33,9
Podarcis bocagei	Female	Adult	4	34,1
Podarcis bocagei	Male	Adult	28	29,4
Podarcis bocagei	Male	Adult	27	34,6
Podarcis bocagei	Female	Adult	18	32,8
Podarcis bocagei	Female	Adult	25	30,5
Podarcis bocagei	Male	Adult	41	31,5
Podarcis bocagei	Female	Adult	38	34,9
Podarcis bocagei	Male	Adult	17	28,8
Podarcis bocagei	Male	Adult	8	34,4
Podarcis bocagei	Female	Adult	22	27,2
Podarcis bocagei	Male	Adult	45	32,7
Podarcis bocagei	Male	Adult	14	36,3
Podarcis bocagei	Male	Adult	9	34,2
Podarcis bocagei	Female	Adult	24	29
Podarcis bocagei	Female	Adult	5	34,7
Podarcis bocagei	Male	Adult	10	33,8
Podarcis bocagei	Male	Adult	29	38,3
Podarcis bocagei	Male	Adult	2	32,7
Podarcis bocagei	Female	Adult	42	29,3
Podarcis bocagei	Female	Adult	20	35,2
Podarcis bocagei	Female	Adult	6	29,6
Podarcis bocagei	Male	Adult	19	32,5
Podarcis bocagei	Female	Adult	21	34,2
Podarcis bocagei	Male	Adult	14	35,8
Podarcis bocagei	Male	Adult	9	35,3
Podarcis bocagei	Female	Adult	24	27,7
Podarcis bocagei	Female	Adult	5	35,9
Podarcis bocagei	Male	Adult	10	34,2
Podarcis bocagei	Male	Adult	29	36,3
Podarcis bocagei	Male	Adult	2	32,5
Podarcis bocagei	Female	Adult	42	33,5
Podarcis bocagei	Female	Adult	20	35
Podarcis bocagei	Female	Adult	6	27,6
Podarcis bocagei	Male	Adult	19	31,1
Podarcis bocagei	Female	Adult	21	37,7
Podarcis bocagei	Male	Adult	14	36,7
Podarcis bocagei	Male	Adult	9	34,4
Podarcis bocagei	Female	Adult	24	32,9
Podarcis bocagei	Female	Adult	5	37,3
Podarcis bocagei	Male	Adult	10	33
Podarcis bocagei	Male	Adult	29	34
Podarcis bocagei	Male	Adult	2	31,4
Podarcis bocagei	Female	Adult	42	35,6
Podarcis bocagei	Female	Adult	20	35,7
Podarcis bocagei	Female	Adult	6	35,8
Podarcis bocagei	Male	Adult	19	31,6
Podarcis bocagei	Female	Adult	21	33,2
Podarcis bocagei	Male	Adult	14	34,2
Podarcis bocagei	Male	Adult	9	29
Podarcis bocagei	Female	Adult	24	28,9
Podarcis bocagei	Female	Adult	5	34,2
Podarcis bocagei	Male	Adult	10	33,2
Podarcis bocagei	Male	Adult	29	35,9
Podarcis bocagei	Male	Adult	2	28,5
Podarcis bocagei	Female	Adult	42	28,9
Podarcis bocagei	Female	Adult	20	36,8
Podarcis bocagei	Female	Adult	6	32,5
Podarcis bocagei	Male	Adult	19	31,9
Podarcis bocagei	Female	Adult	21	34
Podarcis bocagei	Male	Adult	14	34,1
Podarcis bocagei	Male	Adult	9	29,1
Podarcis bocagei	Female	Adult	24	24,2
Podarcis bocagei	Female	Adult	5	33,4
Podarcis bocagei	Male	Adult	10	31,9
Podarcis bocagei	Male	Adult	29	33,4
Podarcis bocagei	Male	Adult	2	30,2
Podarcis bocagei	Female	Adult	42	33,3
Podarcis bocagei	Female	Adult	20	33,8
Podarcis bocagei	Female	Adult	6	31,4
Podarcis bocagei	Male	Adult	19	26,6
Podarcis bocagei	Female	Adult	21	31,1
Podarcis bocagei	Male	Adult	14	32,4
Podarcis bocagei	Male	Adult	9	34,2
Podarcis bocagei	Female	Adult	24	28,8
Podarcis bocagei	Female	Adult	5	30,5
Podarcis bocagei	Male	Adult	10	36,1
Podarcis bocagei	Male	Adult	29	37,9
Podarcis bocagei	Male	Adult	2	28,8
Podarcis bocagei	Female	Adult	42	35,6
Podarcis bocagei	Female	Adult	20	34
Podarcis bocagei	Female	Adult	6	25,3
Podarcis bocagei	Male	Adult	19	35,3
Podarcis bocagei	Female	Adult	21	35
