# Supplementary material for: Are mountain habitats becoming more suitable for generalist than cold-adapted lizards thermoregulation?
Source: PeerJ. 2016 May 31;4:e2085. doi: 10.7717/peerj.2085 (PMC4893327; doi:10.7717/peerj.2085)
Supplement: Data S2 — Dataset with the field body temperatures of Iberolacerta galani and Podarcis bocagei during summer in the Natural Monument “Lago de la Baña” (León, Spain). [file peerj-04-2085-s002.csv]

Species	ID number	SVL (mm)	Body mass (g)	Tb	Ta	Ts
Iberolacerta galani	IG01030811	68	7,25	25,7	21,5	25,3
Iberolacerta galani	IG02030811	63	4,75	25,8	22	24,1
Iberolacerta galani	IG03030811	70	6,75	26,2	22,5	25,7
Iberolacerta galani	IG04030811	73	7,75	32,9	24,2	28,4
Iberolacerta galani	IG06030811	62	5,75	26	27	26,2
Iberolacerta galani	IG07030811	71	7,25	28,7	23,5	28
Iberolacerta galani	IG09030811		5,25	25,7	25,5	26
Iberolacerta galani	IG10030811	72	11,5	27,1	28	26,1
Iberolacerta galani	IG11030811	69	10	26,5	28	26,1
Iberolacerta galani	IG12030811	71	9,25	25,5	26,2	26,9
Iberolacerta galani	IG01040811	72	7,25	30,8	22,4	30,1
Iberolacerta galani	IG03040811	71	9,25	30,1	27	30,8
Iberolacerta galani	IG04040811	61	4,75	32,2	26,6	32,5
Iberolacerta galani	IG05040811	68	7,25	29,9	27,4	27,6
Iberolacerta galani	IG06040811	70	7,5	30,7	29,5	28,8
Iberolacerta galani	IG08040811	74	9,5	28,5	24	29
Iberolacerta galani	IG09040811	62	5,75	30,6	26,1	30,2
Iberolacerta galani	IG11040811	71	8,75	31,1	24,2	29,1
Iberolacerta galani	IG12040811	69	7,75	31,1	24,2	25
Iberolacerta galani	IG01110811	69	7	32,2	26	32,1
Iberolacerta galani	IG02110811	62	5,75	27,2	26,4	26,5
Iberolacerta galani	IG04110811	62	5	29,9	29,1	29,4
Iberolacerta galani	IG05110811	71	8	30,6	31	32,4
Iberolacerta galani	IG06110811	64	6	31,6	30,6	31,4
Iberolacerta galani	IG07110811	51	2,75	28,8	29,8	30,7
Iberolacerta galani	IG09110811	51	4,25	34,4	37,4	42,8
Iberolacerta galani	IG10110811	71	7,5	33,1	33	31,7
Iberolacerta galani	IG12110811	73	7,75	34,3	32,5	37,4
Iberolacerta galani	IG13110811	63	7,2	34,2	34,4	39,2
Iberolacerta galani	IG14110811	64	7,2	32,3	34,9	35,1
Iberolacerta galani	IG15110811	63	6	31,8	31,9	30,1
Iberolacerta galani	IG02170811	63	8,5	31	26,3	29,8
Iberolacerta galani	IG04170811	59	5	27,7	29,9	28,5
Iberolacerta galani	IG05170811	74	9,5	31,2	24,3	30,1
Iberolacerta galani	IG06170811	72	9	30,7	24,3	29,4
Iberolacerta galani	IG08170811	71	7,25	33,6	33,3	37,8
Iberolacerta galani	IG09170811	60	4,25	27,8	30,1	29,3
Iberolacerta galani	IG10170811	60	3,75	28,5	26,5	25,1
Iberolacerta galani	IG11170811	63	5	30,2	31,1	29,9
Iberolacerta galani	IG12170811	63	5,5	30,4	30,1	32,3
Iberolacerta galani	IG13170811	73	8,25	32,1	30,6	33,1
Iberolacerta galani	IG14170811	73	8,75	32,2	29,1	29,4
Iberolacerta galani	IG04180811	69	7,5	30,7	24,8	27,5
Iberolacerta galani	IG05180811	54	5	33,1	29,1	34,1
Iberolacerta galani	IG06180811	70	8	30,8	24,6	29,1
Iberolacerta galani	IG07180811	69	6,5	33,1	26,3	30,1
Iberolacerta galani	IG08180811	60	4,25	32,2	30,5	31
Iberolacerta galani	IG09180811	64		32,7	32,3	31,1
Iberolacerta galani	IG10180811	58	4,5	30,5	30,2	29,5
Iberolacerta galani	IG11180811	73	8,75	30	28,7	31,5
Iberolacerta galani	IG12180811	74	9,5	29,5	30,9	31,5
Iberolacerta galani	IG13180811	67	8,25	33,7	31,5	32,1
Iberolacerta galani	IG14180811	68	6	34	32,4	32,8
Iberolacerta galani	IG15180811	72	7,25	31,4	31,7	33,4
Iberolacerta galani	IG16180811	54	4,5	31	30,1	34,5
Iberolacerta galani	IG17180811	64	5	31,2	29,8	30,7
Iberolacerta galani	IG02200813	49	3,25	34,1	31,9	40
Iberolacerta galani	IG03200813	72	8,25	31,4	29,9	33,9
Iberolacerta galani	IG04200813	47	3	35,1	33,7	34
Iberolacerta galani	IG05200813	72	8,25	32,9	29,2	32,5
Iberolacerta galani	IG06200813	71	6,75	32	32	32,5
Iberolacerta galani	IG07200813	67	6,75	31,5	30,6	31,1
Iberolacerta galani	IG07210813	68	6,25	34,6	29,9	30,2
Iberolacerta galani	IG26210813	74	9	34,3	33,1	33,6
Iberolacerta galani	IG02220813	61	4,5	29	24,5	24,2
Iberolacerta galani	IG14220813	65	5	30,8	28,5	30,2
Iberolacerta galani	IG22220813	60	4,75	29,4	29,3	30,4
Iberolacerta galani	IG26220813	73	8	32,6	27,8	30,2
Iberolacerta galani	IG01230813	67	7,5	32,7	24,5	29,6
Iberolacerta galani	IG04230813	80	10	29,1	24,9	25,3
Iberolacerta galani	IG02300813	69	6	31,5	19,3	21,7
Iberolacerta galani	IG03300813	63	4,75	32	24,4	31,2
Iberolacerta galani	IG04300813	63	6	31,9	25,9	29,8
Iberolacerta galani	IG05300813	74	9,5	28,4	27,2	30
Iberolacerta galani	IG08300813	47	2,75	33,7	27,5	32,8
Iberolacerta galani	IG09300813	72	7,75	29,8	26,3	29,5
Iberolacerta galani	IG10300813	48	2,5	32	25	33,1
Iberolacerta galani	IG02310813	71	8	33,3	30,4	38,8
Iberolacerta galani	IG03310813	73	8	33,1	28,5	30,3
Podarcis bocagei	PB05030811	53	4,5	34,6	28,5	31,7
Podarcis bocagei	PB02040811	51	2,75	28,7	29	25,2
Podarcis bocagei	PB07040811	53	3,5	34,7	27,3	26,9
Podarcis bocagei	PB10040811	50	2,75	36,3	29,8	37,2
Podarcis bocagei	PB08110811	64	5,25	32,4	29	29,5
Podarcis bocagei	PB11110811	48	3	32,9	31,5	32,1
Podarcis bocagei	PB0X170811			35,5	31,7	36,2
Podarcis bocagei	PB03170811	68	7	29,7	31,5	36,5
Podarcis bocagei	PB07170811	59	4,75	31,7	30,5	32,8
Podarcis bocagei	PB01180811	63	5,5	29,3	25,6	30,7
Podarcis bocagei	PB0X180811			34,6	27,8	32,2
Podarcis bocagei	PB02180811	58	4,5	34,4	31,2	35,8
Podarcis bocagei	PB03180811	54	2,75	34,5	29,7	29,9
Podarcis bocagei	PB13053012	59	3,5	32,3	23,7	28,8
Podarcis bocagei	PB20300512	58	4,75	31,4	28,5	30
Podarcis bocagei	PB04310512	62	5,75	35,5	31	33,5
Podarcis bocagei	PB08310512	61	4,5	31,5	31,6	37,8
Podarcis bocagei	PB09310512	60	5	32,1	31	34,5
Podarcis bocagei	PB03130812	56	3,75	28,5	21,2	22,7
Podarcis bocagei	PB06130812			33,5	24,5	28,4
Podarcis bocagei	PB01200813	58	5,75	30,6	33,8	33,3
Podarcis bocagei	PB01210813	63	6,5	32,9	24,4	29,8
Podarcis bocagei	PB02210813	47	2,5	32,5	28,5	30,2
Podarcis bocagei	PB03210813	60	5,5	34	29,8	30,8
Podarcis bocagei	PB04210813	51	3,5	33,7	28,5	32,8
Podarcis bocagei	PB05210813	54	3,5	34	38,2	32,2
Podarcis bocagei	PB06210813	55	4,5	33,7	28,3	31,6
Podarcis bocagei	PB08210813	64	6,5	37,5	30,5	36,2
Podarcis bocagei	PB09210813	60	5,5	32,1	29,8	31,2
Podarcis bocagei	PB10210813	56	4,75	36,8	32,1	34,6
Podarcis bocagei	PB11210813	52	3,75	36,5	30,9	33,9
Podarcis bocagei	PB12210813	56	4,5	32,5	35,6	32,1
Podarcis bocagei	PB13210813	62	5,5	37,8	32,5	32,8
Podarcis bocagei	PB14210813			39	33,9	37,2
Podarcis bocagei	PB15210813	67	7,5	36,6	32,8	33,2
Podarcis bocagei	PB16210813	54	3	33,4	34,8	36,4
Podarcis bocagei	PB17210813	52	3,25	37,5	31	31,5
Podarcis bocagei	PB18210813	58	4,5	33,2	29,2	26,8
Podarcis bocagei	PB19210813	58	4,5	36	32,6	35,8
Podarcis bocagei	PB20210813	59	5,25	33,7	33,7	36,8
Podarcis bocagei	PB21210813	54	3,75	34,1	32,3	31,5
Podarcis bocagei	PB22210813	49	3	34,5	32,6	34,3
Podarcis bocagei	PB23210813	60	5	37,8	33,1	33,5
Podarcis bocagei	PB24210813	50	3	34,2	31,6	32,8
Podarcis bocagei	PB25210813	57	4	36,3	34,5	38,8
Podarcis bocagei	PB01220813	64	4,75	31,2	20,2	37
Podarcis bocagei	PB03210813	53	3	30,5	25,6	25,4
Podarcis bocagei	PB04220813	66	7,25	36,6	33,3	34
Podarcis bocagei	PB05220813	60	6,75	33,4	32,2	31,9
Podarcis bocagei	PB06220813	58	5	36,4	29	27,2
Podarcis bocagei	PB07220813	66	6,25	34,4	29,2	36,5
Podarcis bocagei	PB08220813	51	2,75	32,3	32	28,5
Podarcis bocagei	PB09220813	58	5,25	36,1	30,1	35,3
Podarcis bocagei	PB10220813	50	3,25	35,3	30	33,2
Podarcis bocagei	PB11220813	56	4	35,9	30	32,5
Podarcis bocagei	PB12220813	50	2,75	35,6	32,1	33,8
Podarcis bocagei	PB13220813	59	4,5	33,4	26,8	33,2
Podarcis bocagei	PB15220813	58	4	29,7	29,5	26,4
Podarcis bocagei	PB16220813	60,5	4,75	30,5	26,7	25,5
Podarcis bocagei	PB17220813	61	6,25	37	28	26,5
Podarcis bocagei	PB18220813	52	3	34,2	28,1	26,2
Podarcis bocagei	PB19220813	62	6,5	36,4	32,3	32,5
Podarcis bocagei	PB20220813	56	4	37,4	30,7	31,1
Podarcis bocagei	PB21220813	52	3,5	34,3	32,3	33,8
Podarcis bocagei	PB23220813	63	6	34,2	28,1	28,6
Podarcis bocagei	PB24220813	61	6,5	37,7	28,6	31,1
Podarcis bocagei	PB25220813	56	3,5	31,4	29,5	32,3
Podarcis bocagei	PB02230813	63	6,25	35,6	28,7	33,8
Podarcis bocagei	PB03230813	53	3	36,2	29,1	30,5
Podarcis bocagei	PB05230813	51	2,5	34,2	28,9	30
Podarcis bocagei	PB06230813	54	3,25	35	28,5	34,5
Podarcis bocagei	PB07230813	64	6	36,6	33,2	36,1
Podarcis bocagei	PB08230813	61	4,5	34,6	31	32,2
Podarcis bocagei	PB01300813	58	4,5	20,4	20,2	19
Podarcis bocagei	PB06300813	62	5,25	33,7	25,5	31,5
Podarcis bocagei	PB07300813	58	5	27,7	27,6	25,2
Podarcis bocagei	PB01310813	64	5,5	27,7	25	22,8
