# Supplementary material for: Are mountain habitats becoming more suitable for generalist than cold-adapted lizards thermoregulation?
Source: PeerJ. 2016 May 31;4:e2085. doi: 10.7717/peerj.2085 (PMC4893327; doi:10.7717/peerj.2085)
Supplement: Data S3 — Dataset of the operative temperatures, measured with copper models, that provides the habitat of Natural Monument of “La Baña” (León, Spain) for Iberolacerta galani and Podarcis bocagei lizards during summer. [file peerj-04-2085-s003.csv]

Microhabitat	GMT Hour	Te
Under rock	9	21,71
Under rock	9	22,48
Under rock	9	23,24
Under rock	9	25,56
Under rock	9	26,73
Under rock	9	27,91
Under rock	9	28,7
Under rock	9	29,9
Under rock	10	30,71
Under rock	10	31,52
Under rock	10	32,76
Under rock	10	33,59
Under rock	10	34,01
Under rock	10	35,27
Under rock	10	35,7
Under rock	10	36,57
Under rock	10	37
Under rock	10	37
Under rock	10	37
Under rock	10	37
Under rock	11	37
Under rock	11	36,57
Under rock	11	36,57
Under rock	11	37
Under rock	11	37,44
Under rock	11	37,88
Under rock	11	37,88
Under rock	11	38,32
Under rock	11	38,77
Under rock	11	38,77
Under rock	11	38,77
Under rock	11	38,32
Under rock	12	37,88
Under rock	12	37,44
Under rock	12	37
Under rock	12	37
Under rock	12	36,57
Under rock	13	59,22
Under rock	13	49,56
Under rock	13	49,02
Under rock	13	53,53
Under rock	13	48,49
Under rock	13	46,4
Under rock	13	50,11
Under rock	13	46,4
Under rock	13	47,43
Under rock	13	45,39
Under rock	14	47,43
Under rock	14	45,89
Under rock	14	46,4
Under rock	14	42,94
Under rock	14	44,89
Under rock	14	43,42
Under rock	14	44,4
Under rock	14	42,46
Under rock	14	43,42
Under rock	14	44,4
Under rock	14	42,46
Under rock	14	41,05
Under rock	15	41,52
Under rock	15	40,59
Under rock	15	41,52
Under rock	15	39,22
Under rock	15	37,44
Under rock	15	34,43
Under rock	15	32,76
Under rock	15	31,93
Under rock	15	30,71
Under rock	15	29,9
Under rock	15	29,1
Under rock	15	29,1
Under rock	16	28,7
Under rock	16	28,7
Under rock	16	28,31
Under rock	16	28,31
Under rock	16	27,91
Under rock	16	27,12
Under rock	16	26,73
Under rock	16	26,34
Under rock	16	26,73
Under rock	16	26,73
Under rock	16	26,34
Under rock	16	26,34
Under rock	8	45,39
Under rock	8	48,49
Under rock	8	49,56
Under rock	8	50,66
Under rock	8	51,22
Under rock	8	52,37
Under rock	9	52,95
Under rock	9	52,37
Under rock	9	48,49
Under rock	9	37,88
Under rock	9	37,88
Under rock	9	38,77
Under rock	9	38,77
Under rock	9	39,67
Under rock	9	40,13
Under rock	9	40,59
Under rock	9	41,05
Under rock	9	41,05
Under rock	10	41,52
Under rock	10	42,46
Under rock	10	41,99
Under rock	10	43,42
Under rock	10	43,91
Under rock	10	44,4
Under rock	10	45,89
Under rock	10	46,4
Under rock	10	46,91
Under rock	10	47,43
Under rock	10	47,96
Under rock	10	47,96
Under rock	11	47,96
Under rock	11	48,49
Under rock	11	49,56
Under rock	11	50,11
Under rock	11	50,66
Under rock	11	50,66
Under rock	11	50,66
Under rock	11	50,66
Under rock	11	50,66
Under rock	11	50,11
Under rock	11	49,02
Under rock	11	50,66
Under rock	12	51,22
Under rock	12	51,22
Under rock	12	51,22
Under rock	12	51,22
Under rock	12	51,79
Under rock	12	51,22
Under rock	12	50,66
Under rock	12	51,22
Under rock	12	51,22
Under rock	12	51,79
Under rock	12	51,79
Under rock	12	51,79
Under rock	13	51,79
Under rock	13	51,79
Under rock	13	51,79
Under rock	13	51,22
Under rock	13	51,22
Under rock	13	50,66
Under rock	13	50,11
Under rock	13	50,11
Under rock	13	50,66
Under rock	13	50,66
Under rock	13	50,11
Under rock	13	50,11
Under rock	14	49,56
Under rock	14	50,11
Under rock	14	50,11
Under rock	14	50,11
Under rock	14	49,56
Under rock	14	49,56
Under rock	14	50,11
Under rock	14	49,56
Under rock	14	49,56
Under rock	14	49,56
Under rock	14	49,02
Under rock	14	48,49
Under rock	15	48,49
Under rock	15	48,49
Under rock	15	48,49
Under rock	15	48,49
Under rock	15	48,49
Under rock	15	47,43
Under rock	15	45,39
Under rock	15	45,39
Under rock	15	43,91
Under rock	15	42,94
Under rock	15	42,46
Under rock	15	41,52
Under rock	16	40,59
Under rock	16	39,67
Under rock	16	38,77
Under rock	16	38,32
Under rock	16	37,88
Under rock	16	37
Under rock	16	36,57
Under rock	16	35,7
Under rock	16	35,27
Under rock	16	34,85
Under rock	16	34,43
Under rock	16	34,01
Under rock	8	15,62
Under rock	8	16
Under rock	8	17,14
Under rock	8	17,52
Under rock	8	18,28
Under rock	8	19,04
Under rock	9	19,81
Under rock	9	20,19
Under rock	9	20,95
Under rock	9	21,71
Under rock	9	22,48
Under rock	9	23,24
Under rock	9	24,01
Under rock	9	24,79
Under rock	9	25,17
Under rock	9	25,95
Under rock	9	26,34
Under rock	9	27,12
Under rock	10	27,91
Under rock	10	28,7
Under rock	10	29,5
Under rock	10	29,9
Under rock	10	30,31
Under rock	10	31,12
Under rock	10	31,52
Under rock	10	31,93
Under rock	10	32,76
Under rock	10	33,17
Under rock	10	34,01
Under rock	10	34,43
Under rock	11	35,27
Under rock	11	35,7
Under rock	11	36,57
Under rock	11	37
Under rock	11	37,44
Under rock	11	37,88
Under rock	11	38,77
Under rock	11	39,22
Under rock	11	39,67
Under rock	11	40,13
Under rock	11	40,59
Under rock	11	41,05
Under rock	12	41,99
Under rock	12	41,99
Under rock	12	42,46
Under rock	12	42,94
Under rock	12	43,42
Under rock	12	43,91
Under rock	12	44,4
Under rock	12	44,89
Under rock	12	45,39
Under rock	12	45,39
Under rock	12	45,89
Under rock	12	46,4
Under rock	13	46,4
Under rock	13	46,4
Under rock	13	46,91
Under rock	13	47,43
Under rock	8	10,21
Under rock	8	10,21
Under rock	8	11,38
Under rock	9	12,93
Under rock	9	14,09
Under rock	9	15,62
Under rock	9	17,52
Under rock	9	19,04
Under rock	9	20,57
Under rock	9	22,09
Under rock	9	23,63
Under rock	9	25,17
Under rock	9	26,34
Under rock	9	27,52
Under rock	9	28,7
Under rock	10	29,9
Under rock	10	31,12
Under rock	10	31,93
Under rock	10	33,17
Under rock	10	34,43
Under rock	10	35,27
Under rock	10	36,57
Under rock	10	37,44
Under rock	10	37,88
Under rock	10	38,77
Under rock	10	39,67
Under rock	10	40,59
Under rock	11	41,05
Under rock	11	41,99
Under rock	11	42,46
Under rock	11	43,42
Under rock	11	44,4
Under rock	11	44,89
Under rock	11	45,39
Under rock	11	45,89
Under rock	11	46,4
Under rock	11	46,91
Under rock	11	47,43
Under rock	11	47,96
Under rock	12	48,49
Under rock	12	49,02
Under rock	12	49,56
Under rock	12	50,11
Under rock	12	50,66
Under rock	12	51,22
Under rock	12	51,22
Under rock	12	51,79
Under rock	12	51,79
Under rock	12	52,37
Under rock	12	52,37
Under rock	12	52,95
Under rock	13	52,95
Under rock	13	52,95
Under rock	13	52,95
Under rock	13	52,95
Under rock	13	52,95
Under rock	13	52,95
Under rock	13	52,95
Under rock	13	52,95
Under rock	13	52,95
Under rock	13	53,53
Under rock	13	53,53
Under rock	13	53,53
Under rock	14	53,53
Under rock	14	53,53
Under rock	14	53,53
Under rock	14	54,13
Under rock	14	53,53
Under rock	14	53,53
Under rock	14	53,53
Under rock	14	52,95
Under rock	14	52,95
Under rock	14	52,95
Under rock	14	52,95
Under rock	14	52,37
Under rock	15	52,37
Under rock	15	51,79
Under rock	15	51,79
Under rock	15	51,22
Under rock	15	50,66
Under rock	15	49,02
Under rock	15	47,96
Under rock	15	46,4
Under rock	15	45,39
Under rock	15	43,91
Under rock	15	42,94
Under rock	15	41,52
Under rock	16	40,59
Under rock	16	39,67
Under rock	16	38,32
Under rock	16	37,44
Under rock	16	36,57
Under rock	16	35,7
Under rock	16	34,85
Under rock	16	34,43
Under rock	16	33,59
Under rock	16	32,76
Under rock	16	31,93
Under rock	16	31,52
Under rock	8	9,03
Under rock	8	9,82
Under rock	8	11,38
Under rock	9	12,93
Under rock	9	14,47
Under rock	9	16,38
Under rock	9	17,9
Under rock	9	19,81
Under rock	9	21,71
Under rock	9	23,24
Under rock	9	25,17
Under rock	9	26,34
Under rock	9	27,91
Under rock	9	29,5
Under rock	9	30,71
Under rock	10	31,93
Under rock	10	33,17
Under rock	10	34,43
Under rock	10	35,7
Under rock	10	36,57
Under rock	10	37,88
Under rock	10	38,77
Under rock	10	39,67
Under rock	10	40,59
Under rock	10	41,52
Under rock	10	42,46
Under rock	10	43,42
Under rock	11	43,91
Under rock	11	44,89
Under rock	11	45,39
Under rock	11	45,89
Under rock	11	46,4
Under rock	11	47,43
Under rock	11	47,96
Under rock	11	48,49
Under rock	11	49,02
Under rock	11	49,56
Under rock	11	50,11
Under rock	11	50,66
Under rock	12	51,22
Under rock	12	51,79
Under rock	12	51,79
Under rock	12	52,37
Under rock	12	52,95
Under rock	12	52,95
Under rock	12	53,53
Under rock	12	54,13
Under rock	12	54,13
Under rock	12	54,74
Under rock	12	54,74
Under rock	12	54,74
Under rock	13	55,35
Under rock	13	55,35
Under rock	13	55,35
Under rock	13	55,35
Under rock	13	55,97
Under rock	13	55,97
Under rock	13	55,97
Under rock	13	56,6
Under rock	13	56,6
Under rock	13	56,6
Under rock	13	55,97
Under rock	13	55,97
Under rock	14	55,97
Under rock	14	55,97
Under rock	14	55,97
Under rock	14	55,97
Under rock	14	55,97
Under rock	14	55,35
Under rock	14	55,35
Under rock	14	55,35
Under rock	14	55,35
Under rock	14	54,74
Under rock	14	54,74
Under rock	14	54,74
Under rock	15	54,74
Under rock	15	54,13
Under rock	15	54,13
Under rock	15	53,53
Under rock	15	52,37
Under rock	15	51,22
Under rock	15	50,11
Under rock	15	48,49
Under rock	15	47,43
Under rock	15	45,89
Under rock	15	44,89
Under rock	15	43,91
Under rock	16	42,46
Under rock	16	41,52
Under rock	16	40,59
Under rock	16	39,67
Under rock	16	38,77
Under rock	16	37,88
Under rock	16	37
Under rock	16	36,13
Under rock	16	35,27
Under rock	16	34,85
Under rock	16	34,01
Under rock	16	33,59
Under rock	13	29,1
Under rock	13	28,7
Under rock	13	27,91
Under rock	13	27,91
Under rock	13	27,52
Under rock	13	27,91
Under rock	13	27,52
Under rock	13	27,52
Under rock	13	27,52
Under rock	14	27,52
Under rock	14	27,91
Under rock	14	27,52
Under rock	14	27,12
Under rock	14	27,52
Under rock	14	27,52
Under rock	14	27,52
Under rock	14	28,31
Under rock	14	27,91
Under rock	14	27,91
Under rock	14	28,31
Under rock	14	27,52
Under rock	15	27,52
Under rock	15	27,12
Under rock	15	27,52
Under rock	15	27,52
Under rock	15	27,52
Under rock	15	27,52
Under rock	15	27,12
Under rock	15	27,12
Under rock	15	27,12
Under rock	15	27,52
Under rock	15	27,12
Under rock	15	26,73
Under rock	16	26,73
Under rock	16	27,12
Under rock	16	26,73
Under rock	16	26,73
Under rock	16	27,12
Under rock	16	26,73
Under rock	16	26,34
Under rock	16	26,34
Under rock	16	26,34
Under rock	16	26,34
Under rock	16	26,34
Under rock	16	25,95
Under rock	8	27,52
Under rock	8	25,95
Under rock	8	25,56
Under rock	8	25,56
Under rock	8	25,17
Under rock	9	25,17
Under rock	9	25,17
Under rock	9	25,17
Under rock	9	24,79
Under rock	9	24,79
Under rock	9	24,79
Under rock	9	25,17
Under rock	9	24,79
Under rock	9	24,79
Under rock	9	24,79
Under rock	9	25,17
Under rock	9	25,17
Under rock	10	25,17
Under rock	10	25,17
Under rock	10	25,56
Under rock	10	25,17
Under rock	10	25,17
Under rock	10	25,56
Under rock	10	25,56
Under rock	10	25,56
Under rock	10	25,56
Under rock	10	25,95
Under rock	10	25,56
Under rock	10	25,56
Under rock	11	25,95
Under rock	11	25,95
Under rock	11	25,95
Under rock	11	26,34
Under rock	11	26,34
Under rock	11	25,56
Under rock	11	25,95
Under rock	11	26,34
Under rock	11	26,73
Under rock	11	26,34
Under rock	11	26,34
Under rock	11	26,73
Under rock	12	26,73
Under rock	12	26,34
Under rock	12	26,34
Under rock	12	26,34
Under rock	12	26,34
Under rock	12	26,73
Under rock	12	26,73
Under rock	12	26,34
Under rock	12	26,73
Under rock	12	26,73
Under rock	12	27,12
Under rock	12	26,73
Under rock	13	26,34
Under rock	13	26,34
Under rock	13	26,73
Under rock	13	26,73
Under rock	13	27,12
Under rock	13	27,12
Under rock	13	27,12
Under rock	13	27,52
Under rock	13	26,73
Under rock	13	27,12
Under rock	13	26,73
Under rock	13	27,12
Under rock	14	27,12
Under rock	14	26,73
Under rock	14	26,34
Under rock	14	26,73
Under rock	14	26,73
Under rock	14	26,73
Under rock	14	26,73
Under rock	14	26,34
Under rock	14	26,34
Under rock	14	26,34
Under rock	14	26,34
Under rock	14	26,73
Under rock	15	26,34
Under rock	15	26,34
Under rock	15	26,34
Under rock	15	26,34
Under rock	15	26,34
Under rock	15	26,34
Under rock	15	25,95
Under rock	15	26,34
Under rock	15	26,34
Under rock	15	26,34
Under rock	15	26,34
Under rock	15	25,95
Under rock	16	25,95
Under rock	16	25,95
Under rock	16	25,95
Under rock	16	25,56
Under rock	16	25,56
Under rock	16	25,17
Under rock	16	25,56
Under rock	16	25,56
Under rock	16	25,17
Under rock	16	25,17
Under rock	16	25,17
Under rock	16	25,17
Under rock	8	24,79
Under rock	8	23,24
Under rock	8	23,24
Under rock	8	23,24
Under rock	8	23,24
Under rock	9	23,24
Under rock	9	22,86
Under rock	9	22,86
Under rock	9	22,48
Under rock	9	22,48
Under rock	9	22,48
Under rock	9	22,48
Under rock	9	22,48
Under rock	9	22,86
Under rock	9	22,86
Under rock	9	22,86
Under rock	9	23,24
Under rock	10	23,24
Under rock	10	23,24
Under rock	10	23,63
Under rock	10	23,63
Under rock	10	23,63
Under rock	10	24,01
Under rock	10	24,01
Under rock	10	24,4
Under rock	10	24,79
Under rock	10	24,4
Under rock	10	24,4
Under rock	10	24,4
Under rock	11	24,79
Under rock	11	24,79
Under rock	11	24,79
Under rock	8	16
Under rock	8	16,38
Under rock	8	16,76
Under rock	9	16,38
Under rock	9	16,76
Under rock	9	17,14
Under rock	9	17,14
Under rock	9	17,52
Under rock	9	17,52
Under rock	9	17,9
Under rock	9	17,9
Under rock	9	17,9
Under rock	9	17,9
Under rock	9	18,28
Under rock	9	18,28
Under rock	10	18,28
Under rock	10	18,28
Under rock	10	18,66
Under rock	10	18,66
Under rock	10	18,66
Under rock	10	18,66
Under rock	10	19,04
Under rock	10	19,04
Under rock	10	19,04
Under rock	10	19,04
Under rock	10	19,04
Under rock	10	19,04
Under rock	11	19,42
Under rock	11	19,04
Under rock	11	19,04
Under rock	11	19,04
Under rock	11	19,42
Under rock	11	19,42
Under rock	11	19,42
Under rock	11	19,42
Under rock	11	19,42
Under rock	11	19,42
Under rock	11	19,42
Under rock	11	19,42
Under rock	12	19,81
Under rock	12	19,42
Under rock	12	19,81
Under rock	12	19,42
Under rock	12	19,42
Under rock	12	19,81
Under rock	12	19,81
Under rock	12	19,81
Under rock	12	19,81
Under rock	12	19,81
Under rock	12	20,19
Under rock	12	19,81
Under rock	13	19,81
Under rock	13	20,19
Under rock	13	20,19
Under rock	13	20,19
Under rock	13	20,19
Under rock	13	20,19
Under rock	13	20,19
Under rock	13	20,19
Under rock	13	20,19
Under rock	13	20,19
Under rock	13	20,19
Under rock	13	20,19
Under rock	14	20,19
Under rock	14	20,57
Under rock	14	20,19
Under rock	14	20,57
Under rock	14	20,57
Under rock	14	20,57
Under rock	14	20,19
Under rock	14	20,57
Under rock	14	20,19
Under rock	14	20,57
Under rock	14	20,57
Under rock	14	20,57
Under rock	15	20,57
Under rock	15	20,57
Under rock	15	20,57
Under rock	15	20,57
Under rock	15	20,57
Under rock	15	20,57
Under rock	15	20,57
Under rock	15	20,57
Under rock	15	20,57
Under rock	15	20,57
Under rock	15	20,57
Under rock	15	20,57
Under rock	16	20,57
Under rock	16	20,19
Under rock	16	20,57
Under rock	16	20,19
Under rock	16	20,19
Under rock	16	20,19
Under rock	16	20,19
Under rock	16	20,19
Under rock	16	20,19
Under rock	16	20,19
Under rock	16	20,19
Under rock	16	20,19
Under rock	8	15,62
Under rock	8	15,62
Under rock	8	16
Under rock	8	16,38
Under rock	8	16,76
Under rock	9	17,14
Under rock	9	17,52
Under rock	9	17,52
Under rock	9	17,9
Under rock	9	18,28
Under rock	9	18,28
Under rock	9	18,66
Under rock	9	18,66
Under rock	9	18,66
Under rock	9	18,66
Under rock	9	19,04
Under rock	9	19,04
Under rock	10	19,42
Under rock	10	19,42
Under rock	10	19,42
Under rock	10	19,42
Under rock	10	19,42
Under rock	10	19,81
Under rock	10	19,81
Under rock	10	19,81
Under rock	10	19,81
Under rock	10	19,81
Under rock	10	19,81
Under rock	10	20,19
Under rock	11	20,19
Under rock	11	20,19
Under rock	11	20,19
Under rock	11	20,57
Under rock	11	20,19
Under rock	11	20,19
Under rock	11	20,57
Under rock	11	20,19
Under rock	11	20,57
Under rock	11	20,95
Under rock	11	20,57
Under rock	11	20,57
Under rock	12	20,57
Under rock	12	20,57
Under rock	12	20,57
Under rock	12	20,57
Under rock	12	20,57
Under rock	12	20,95
Under rock	12	20,95
Under rock	12	20,57
Under rock	12	20,57
Under rock	12	20,95
Under rock	12	20,95
Under rock	12	20,95
Under rock	13	20,95
Under rock	13	20,95
Under rock	13	20,95
Under rock	13	20,95
Under rock	13	20,95
Under rock	13	21,33
Under rock	13	20,95
Under rock	13	20,95
Under rock	13	20,95
Under rock	13	21,33
Under rock	13	20,95
Under rock	13	20,95
Under rock	14	21,33
Under rock	14	21,33
Under rock	14	21,33
Under rock	14	20,95
Under rock	14	21,33
Under rock	14	20,95
Under rock	14	21,33
Under rock	14	20,95
Under rock	14	21,33
Under rock	14	20,95
Under rock	14	20,95
Under rock	14	21,33
Under rock	15	20,95
Under rock	15	20,95
Under rock	15	20,95
Under rock	15	21,33
Under rock	15	21,33
Under rock	15	20,95
Under rock	15	20,95
Under rock	15	20,95
Under rock	15	20,95
Under rock	15	21,33
Under rock	15	20,95
Under rock	15	21,33
Under rock	16	21,33
Under rock	16	20,95
Under rock	16	20,95
Under rock	16	20,95
Under rock	16	20,95
Under rock	16	20,95
Under rock	16	20,95
Under rock	16	20,95
Under rock	16	20,95
Under rock	16	20,95
Under rock	16	20,95
Under rock	16	20,95
Under rock	9	19,04
Under rock	9	19,42
Under rock	9	18,66
Under rock	9	20,19
Under rock	9	20,95
Under rock	9	19,04
Under rock	9	21,33
Under rock	9	22,09
Under rock	9	22,48
Under rock	9	22,09
Under rock	10	24,4
Under rock	10	24,01
Under rock	10	25,17
Under rock	10	24,01
Under rock	10	23,63
Under rock	10	24,4
Under rock	10	25,56
Under rock	10	25,56
Under rock	10	23,63
Under rock	10	26,34
Under rock	10	23,63
Under rock	10	22,48
Under rock	11	23,24
Under rock	11	23,63
Under rock	11	24,4
Under rock	11	25,17
Under rock	11	28,31
Under rock	11	27,12
Under rock	11	27,12
Under rock	11	25,17
Under rock	11	26,34
Under rock	11	26,34
Under rock	11	24,79
Under rock	11	23,63
Under rock	12	24,4
Under rock	12	25,17
Under rock	12	27,91
Under rock	12	24,01
Under rock	12	23,24
Flat rock full sun	9	35,7
Flat rock full sun	9	36,13
Flat rock full sun	9	34,01
Flat rock full sun	9	37
Flat rock full sun	9	38,32
Flat rock full sun	9	39,67
Flat rock full sun	9	39,67
Flat rock full sun	10	41,99
Flat rock full sun	10	42,46
Flat rock full sun	10	43,42
Flat rock full sun	10	42,94
Flat rock full sun	10	43,42
Flat rock full sun	10	44,4
Flat rock full sun	10	45,39
Flat rock full sun	10	45,39
Flat rock full sun	10	40,13
Flat rock full sun	10	44,89
Flat rock full sun	10	41,99
Flat rock full sun	10	38,32
Flat rock full sun	11	39,67
Flat rock full sun	11	40,59
Flat rock full sun	11	39,22
Flat rock full sun	11	41,05
Flat rock full sun	11	44,89
Flat rock full sun	11	43,42
Flat rock full sun	11	43,91
Flat rock full sun	11	42,46
Flat rock full sun	11	43,91
Flat rock full sun	11	42,94
Flat rock full sun	11	41,99
Flat rock full sun	11	37,44
Flat rock full sun	12	37,88
Flat rock full sun	12	38,32
Flat rock full sun	12	43,42
Flat rock full sun	12	37
Flat rock full sun	12	35,7
Flat rock full sun	12	39,67
Flat rock full sun	9	31,93
Flat rock full sun	9	33,59
Flat rock full sun	9	34,85
Flat rock full sun	9	31,12
Flat rock full sun	9	34,85
Flat rock full sun	9	36,57
Flat rock full sun	9	36,57
Flat rock full sun	9	37
Flat rock full sun	10	39,67
Flat rock full sun	10	40,13
Flat rock full sun	10	40,13
Flat rock full sun	10	39,67
Flat rock full sun	10	37,88
Flat rock full sun	10	37,88
Flat rock full sun	10	37
Flat rock full sun	10	37
Flat rock full sun	10	30,71
Flat rock full sun	10	33,59
Flat rock full sun	10	29,5
Flat rock full sun	10	26,34
Flat rock full sun	11	28,7
Flat rock full sun	11	34,01
Flat rock full sun	11	32,76
Flat rock full sun	11	34,85
Flat rock full sun	11	39,22
Flat rock full sun	11	37,44
Flat rock full sun	11	37,88
Flat rock full sun	11	36,13
Flat rock full sun	11	37,44
Flat rock full sun	11	37,88
Flat rock full sun	11	36,13
Flat rock full sun	11	32,76
Flat rock full sun	12	33,17
Flat rock full sun	12	34,85
Flat rock full sun	12	39,67
Flat rock full sun	12	33,17
Flat rock full sun	12	32,34
Flat rock full sun	12	31,12
Flat rock full sun	15	53,53
Flat rock full sun	15	55,35
Flat rock full sun	15	57,24
Flat rock full sun	15	55,97
Flat rock full sun	15	54,74
Flat rock full sun	15	55,97
Flat rock full sun	15	53,53
Flat rock full sun	15	53,53
Flat rock full sun	15	52,95
Flat rock full sun	15	53,53
Flat rock full sun	16	53,53
Flat rock full sun	16	54,74
Flat rock full sun	16	54,74
Flat rock full sun	16	54,74
Flat rock full sun	16	52,37
Flat rock full sun	16	53,53
Flat rock full sun	16	52,37
Flat rock full sun	16	54,74
Flat rock full sun	16	54,74
Flat rock full sun	16	55,35
Flat rock full sun	16	55,35
Flat rock full sun	16	55,35
Flat rock full sun	17	53,53
Flat rock full sun	17	51,79
Flat rock full sun	17	46,91
Flat rock full sun	17	43,91
Flat rock full sun	17	40,59
Flat rock full sun	17	38,77
Flat rock full sun	17	37,88
Flat rock full sun	17	37
Flat rock full sun	17	35,7
Flat rock full sun	17	34,43
Flat rock full sun	17	34,43
Flat rock full sun	17	33,59
Flat rock full sun	18	33,59
Flat rock full sun	18	33,59
Flat rock full sun	18	33,17
Flat rock full sun	18	32,76
Flat rock full sun	18	32,76
Flat rock full sun	18	32,76
Flat rock full sun	18	32,34
Flat rock full sun	18	32,76
Flat rock full sun	18	32,34
Flat rock full sun	18	31,93
Flat rock full sun	18	31,12
Flat rock full sun	18	30,71
Flat rock full sun	8	27,12
Flat rock full sun	8	28,31
Flat rock full sun	8	29,1
Flat rock full sun	8	30,31
Flat rock full sun	8	30,71
Flat rock full sun	8	31,12
Flat rock full sun	9	31,93
Flat rock full sun	9	32,34
Flat rock full sun	9	33,59
Flat rock full sun	9	32,76
Flat rock full sun	9	34,85
Flat rock full sun	9	35,27
Flat rock full sun	9	35,7
Flat rock full sun	9	36,13
Flat rock full sun	9	36,13
Flat rock full sun	9	37
Flat rock full sun	9	37,44
Flat rock full sun	9	37,88
Flat rock full sun	10	37,44
Flat rock full sun	10	37,44
Flat rock full sun	10	37,88
Flat rock full sun	10	38,32
Flat rock full sun	10	41,52
Flat rock full sun	10	42,94
Flat rock full sun	10	43,42
Flat rock full sun	10	44,89
Flat rock full sun	10	45,89
Flat rock full sun	10	45,39
Flat rock full sun	10	46,4
Flat rock full sun	10	46,4
Flat rock full sun	11	45,89
Flat rock full sun	11	45,89
Flat rock full sun	11	46,91
Flat rock full sun	11	47,96
Flat rock full sun	11	48,49
Flat rock full sun	11	49,56
Flat rock full sun	11	47,43
Flat rock full sun	11	49,02
Flat rock full sun	11	49,56
Flat rock full sun	11	50,11
Flat rock full sun	11	49,56
Flat rock full sun	11	49,56
Flat rock full sun	12	49,56
Flat rock full sun	12	50,66
Flat rock full sun	12	50,11
Flat rock full sun	12	51,22
Flat rock full sun	12	51,79
Flat rock full sun	12	51,79
Flat rock full sun	12	51,22
Flat rock full sun	12	51,22
Flat rock full sun	12	52,37
Flat rock full sun	12	51,79
Flat rock full sun	12	54,13
Flat rock full sun	12	53,53
Flat rock full sun	13	54,13
Flat rock full sun	13	54,74
Flat rock full sun	13	55,35
Flat rock full sun	13	52,37
Flat rock full sun	13	51,79
Flat rock full sun	13	51,22
Flat rock full sun	13	52,37
Flat rock full sun	13	51,79
Flat rock full sun	13	51,79
Flat rock full sun	13	53,53
Flat rock full sun	13	54,13
Flat rock full sun	13	52,95
Flat rock full sun	14	53,53
Flat rock full sun	14	51,79
Flat rock full sun	14	53,53
Flat rock full sun	14	54,13
Flat rock full sun	14	53,53
Flat rock full sun	14	54,13
Flat rock full sun	14	54,74
Flat rock full sun	14	54,13
Flat rock full sun	14	54,74
Flat rock full sun	14	54,74
Flat rock full sun	14	52,37
Flat rock full sun	14	51,22
Flat rock full sun	15	49,02
Flat rock full sun	15	49,02
Flat rock full sun	15	42,46
Flat rock full sun	15	39,67
Flat rock full sun	15	37,88
Flat rock full sun	15	36,57
Flat rock full sun	15	35,27
Flat rock full sun	15	34,43
Flat rock full sun	15	34,43
Flat rock full sun	15	33,59
Flat rock full sun	15	33,17
Flat rock full sun	15	33,17
Flat rock full sun	16	32,76
Flat rock full sun	16	32,34
Flat rock full sun	16	31,93
Flat rock full sun	16	31,93
Flat rock full sun	16	31,12
Flat rock full sun	16	31,12
Flat rock full sun	16	29,9
Flat rock full sun	16	29,9
Flat rock full sun	16	29,9
Flat rock full sun	16	29,9
Flat rock full sun	16	29,5
Flat rock full sun	16	29,1
Flat rock full sun	8	24,79
Flat rock full sun	8	25,17
Flat rock full sun	8	26,73
Flat rock full sun	8	25,95
Flat rock full sun	8	27,91
Flat rock full sun	8	29,5
Flat rock full sun	9	29,9
Flat rock full sun	9	30,31
Flat rock full sun	9	31,52
Flat rock full sun	9	32,34
Flat rock full sun	9	32,34
Flat rock full sun	9	32,34
Flat rock full sun	9	34,01
Flat rock full sun	9	34,43
Flat rock full sun	9	34,85
Flat rock full sun	9	35,27
Flat rock full sun	9	35,27
Flat rock full sun	9	36,13
Flat rock full sun	10	36,57
Flat rock full sun	10	37
Flat rock full sun	10	37,44
Flat rock full sun	10	37,88
Flat rock full sun	10	38,32
Flat rock full sun	10	38,32
Flat rock full sun	10	38,32
Flat rock full sun	10	39,22
Flat rock full sun	10	39,22
Flat rock full sun	10	39,67
Flat rock full sun	10	40,13
Flat rock full sun	10	41,52
Flat rock full sun	11	41,52
Flat rock full sun	11	42,94
Flat rock full sun	11	43,91
Flat rock full sun	11	42,94
Flat rock full sun	11	42,94
Flat rock full sun	11	43,91
Flat rock full sun	11	43,91
Flat rock full sun	11	44,4
Flat rock full sun	11	44,89
Flat rock full sun	11	45,89
Flat rock full sun	11	45,89
Flat rock full sun	11	44,89
Flat rock full sun	12	45,39
Flat rock full sun	12	45,89
Flat rock full sun	12	46,4
Flat rock full sun	12	47,43
Flat rock full sun	12	47,96
Flat rock full sun	12	46,91
Flat rock full sun	12	47,43
Flat rock full sun	12	47,43
Flat rock full sun	12	47,43
Flat rock full sun	12	48,49
Flat rock full sun	12	47,43
Flat rock full sun	12	49,56
Flat rock full sun	13	49,02
Flat rock full sun	13	49,02
Flat rock full sun	13	47,43
Flat rock full sun	13	47,96
Flat rock full sun	13	49,02
Flat rock full sun	8	14,85
Flat rock full sun	8	15,23
Flat rock full sun	8	17,14
Flat rock full sun	8	19,81
Flat rock full sun	8	20,95
Flat rock full sun	9	22,09
Flat rock full sun	9	23,24
Flat rock full sun	9	24,4
Flat rock full sun	9	25,56
Flat rock full sun	9	26,34
Flat rock full sun	9	27,52
Flat rock full sun	9	28,7
Flat rock full sun	9	29,5
Flat rock full sun	9	29,5
Flat rock full sun	9	29,9
Flat rock full sun	9	29,9
Flat rock full sun	9	30,71
Flat rock full sun	10	31,52
Flat rock full sun	10	31,93
Flat rock full sun	10	33,17
Flat rock full sun	10	34,43
Flat rock full sun	10	34,43
Flat rock full sun	10	34,43
Flat rock full sun	10	35,27
Flat rock full sun	10	36,13
Flat rock full sun	10	36,57
Flat rock full sun	10	36,13
Flat rock full sun	10	37
Flat rock full sun	10	37,44
Flat rock full sun	11	38,32
Flat rock full sun	11	39,67
Flat rock full sun	11	39,67
Flat rock full sun	11	39,67
Flat rock full sun	11	41,05
Flat rock full sun	11	42,46
Flat rock full sun	11	41,52
Flat rock full sun	11	42,94
Flat rock full sun	11	42,46
Flat rock full sun	11	42,94
Flat rock full sun	11	42,46
Flat rock full sun	11	43,91
Flat rock full sun	12	45,39
Flat rock full sun	12	44,89
Flat rock full sun	12	45,39
Flat rock full sun	12	46,4
Flat rock full sun	12	47,43
Flat rock full sun	12	47,43
Flat rock full sun	12	46,91
Flat rock full sun	12	46,4
Flat rock full sun	12	46,4
Flat rock full sun	12	47,43
Flat rock full sun	12	46,91
Flat rock full sun	12	47,96
Flat rock full sun	13	48,49
Flat rock full sun	13	46,91
Flat rock full sun	13	45,89
Flat rock full sun	13	46,91
Flat rock full sun	13	47,96
Flat rock full sun	13	49,02
Flat rock full sun	13	51,22
Flat rock full sun	13	51,22
Flat rock full sun	13	51,22
Flat rock full sun	13	49,02
Flat rock full sun	13	50,66
Flat rock full sun	13	51,22
Flat rock full sun	14	51,22
Flat rock full sun	14	51,79
Flat rock full sun	14	49,56
Flat rock full sun	14	50,66
Flat rock full sun	14	50,66
Flat rock full sun	14	51,79
Flat rock full sun	14	52,37
Flat rock full sun	14	51,79
Flat rock full sun	14	50,11
Flat rock full sun	14	50,11
Flat rock full sun	14	48,49
Flat rock full sun	14	48,49
Flat rock full sun	15	42,94
Flat rock full sun	15	39,67
Flat rock full sun	15	37
Flat rock full sun	15	35,27
Flat rock full sun	15	34,43
Flat rock full sun	15	33,17
Flat rock full sun	15	32,76
Flat rock full sun	15	32,34
Flat rock full sun	15	31,93
Flat rock full sun	15	31,12
Flat rock full sun	15	30,71
Flat rock full sun	15	30,71
Flat rock full sun	16	30,31
Flat rock full sun	16	29,5
Flat rock full sun	16	29,1
Flat rock full sun	16	29,1
Flat rock full sun	16	28,7
Flat rock full sun	16	28,31
Flat rock full sun	16	28,31
Flat rock full sun	16	27,52
Flat rock full sun	16	27,12
Flat rock full sun	16	27,12
Flat rock full sun	16	26,73
Flat rock full sun	16	26,34
Flat rock full sun	8	19,81
Flat rock full sun	8	22,09
Flat rock full sun	9	23,63
Flat rock full sun	9	25,17
Flat rock full sun	9	25,95
Flat rock full sun	9	27,52
Flat rock full sun	9	28,7
Flat rock full sun	9	29,9
Flat rock full sun	9	30,71
Flat rock full sun	9	31,12
Flat rock full sun	9	31,93
Flat rock full sun	9	31,93
Flat rock full sun	9	32,76
Flat rock full sun	9	34,01
Flat rock full sun	10	34,43
Flat rock full sun	10	34,01
Flat rock full sun	10	35,27
Flat rock full sun	10	35,27
Flat rock full sun	10	36,13
Flat rock full sun	10	36,57
Flat rock full sun	10	37,44
Flat rock full sun	10	38,32
Flat rock full sun	10	39,22
Flat rock full sun	10	39,22
Flat rock full sun	10	39,67
Flat rock full sun	10	41,52
Flat rock full sun	11	40,59
Flat rock full sun	11	41,05
Flat rock full sun	11	41,05
Flat rock full sun	11	41,52
Flat rock full sun	11	42,46
Flat rock full sun	11	43,42
Flat rock full sun	11	43,91
Flat rock full sun	11	44,89
Flat rock full sun	11	45,39
Flat rock full sun	11	45,39
Flat rock full sun	11	45,39
Flat rock full sun	11	45,89
Flat rock full sun	12	46,91
Flat rock full sun	12	47,96
Flat rock full sun	12	48,49
Flat rock full sun	12	48,49
Flat rock full sun	12	48,49
Flat rock full sun	12	50,66
Flat rock full sun	12	50,11
Flat rock full sun	12	50,11
Flat rock full sun	12	51,79
Flat rock full sun	12	51,22
Flat rock full sun	12	51,22
Flat rock full sun	12	51,22
Flat rock full sun	13	51,79
Flat rock full sun	13	51,22
Flat rock full sun	13	52,37
Flat rock full sun	13	51,22
Flat rock full sun	13	51,79
Flat rock full sun	13	51,22
Flat rock full sun	13	51,79
Flat rock full sun	13	51,79
Flat rock full sun	13	52,95
Flat rock full sun	13	52,95
Flat rock full sun	13	52,37
Flat rock full sun	13	51,22
Flat rock full sun	14	52,37
Flat rock full sun	14	52,37
Flat rock full sun	14	52,37
Flat rock full sun	14	52,95
Flat rock full sun	14	52,95
Flat rock full sun	14	52,95
Flat rock full sun	14	51,22
Flat rock full sun	14	52,37
Flat rock full sun	14	51,79
Flat rock full sun	14	51,79
Flat rock full sun	14	51,79
Flat rock full sun	14	51,79
Flat rock full sun	15	45,39
Flat rock full sun	15	41,52
Flat rock full sun	15	38,77
Flat rock full sun	15	37
Flat rock full sun	15	35,7
Flat rock full sun	15	35,27
Flat rock full sun	15	34,43
Flat rock full sun	15	34,43
Flat rock full sun	15	33,59
Flat rock full sun	15	33,17
Flat rock full sun	15	32,34
Flat rock full sun	15	32,34
Flat rock full sun	16	31,52
Flat rock full sun	16	31,52
Flat rock full sun	16	31,12
Flat rock full sun	16	31,12
Flat rock full sun	16	30,71
Flat rock full sun	16	30,71
Flat rock full sun	16	30,31
Flat rock full sun	16	29,9
Flat rock full sun	16	29,5
Flat rock full sun	16	29,1
Flat rock full sun	16	28,7
Flat rock full sun	16	28,31
Flat rock full sun	9	28,7
Flat rock full sun	9	27,91
Flat rock full sun	9	26,73
Flat rock full sun	9	28,31
Flat rock full sun	9	29,5
Flat rock full sun	9	29,1
Flat rock full sun	9	30,31
Flat rock full sun	10	31,12
Flat rock full sun	10	31,12
Flat rock full sun	10	32,76
Flat rock full sun	10	33,17
Flat rock full sun	10	32,34
Flat rock full sun	10	33,59
Flat rock full sun	10	34,01
Flat rock full sun	10	34,01
Flat rock full sun	10	30,71
Flat rock full sun	10	34,01
Flat rock full sun	10	32,34
Flat rock full sun	10	30,31
Flat rock full sun	11	31,12
Flat rock full sun	11	31,93
Flat rock full sun	11	31,52
Flat rock full sun	11	33,17
Flat rock full sun	11	35,27
Flat rock full sun	11	34,01
Flat rock full sun	11	34,85
Flat rock full sun	11	34,01
Flat rock full sun	11	35,27
Flat rock full sun	11	35,27
Flat rock full sun	11	35,27
Flat rock full sun	11	31,12
Flat rock full sun	12	32,34
Flat rock full sun	12	32,34
Flat rock full sun	12	37
Flat rock full sun	12	31,12
Flat rock full sun	12	31,12
Flat rock filtered sun	12	35,27
Flat rock filtered sun	12	36,57
Flat rock filtered sun	13	36,13
Flat rock filtered sun	13	37,88
Flat rock filtered sun	13	37,88
Flat rock filtered sun	13	38,32
Flat rock filtered sun	13	38,32
Flat rock filtered sun	13	37,88
Flat rock filtered sun	13	37,44
Flat rock filtered sun	13	37,44
Flat rock filtered sun	13	38,77
Flat rock filtered sun	13	36,57
Flat rock filtered sun	13	36,57
Flat rock filtered sun	13	36,57
Flat rock filtered sun	14	36,13
Flat rock filtered sun	14	36,57
Flat rock filtered sun	14	37,88
Flat rock filtered sun	14	37
Flat rock filtered sun	14	37,44
Flat rock filtered sun	14	36,13
Flat rock filtered sun	14	35,7
Flat rock filtered sun	14	34,43
Flat rock filtered sun	14	33,59
Flat rock filtered sun	14	33,17
Flat rock filtered sun	14	32,76
Flat rock filtered sun	14	31,93
Flat rock filtered sun	15	31,12
Flat rock filtered sun	15	30,71
Flat rock filtered sun	15	30,71
Flat rock filtered sun	15	30,31
Flat rock filtered sun	15	30,31
Flat rock filtered sun	15	29,9
Flat rock filtered sun	15	29,9
Flat rock filtered sun	15	29,5
Flat rock filtered sun	15	28,7
Flat rock filtered sun	15	28,7
Flat rock filtered sun	15	28,7
Flat rock filtered sun	15	28,7
Flat rock filtered sun	16	28,31
Flat rock filtered sun	16	28,31
Flat rock filtered sun	16	28,31
Flat rock filtered sun	16	28,7
Flat rock filtered sun	16	28,31
Flat rock filtered sun	16	28,31
Flat rock filtered sun	16	27,91
Flat rock filtered sun	16	27,91
Flat rock filtered sun	16	27,91
Flat rock filtered sun	16	27,52
Flat rock filtered sun	16	27,12
Flat rock filtered sun	16	27,12
Flat rock filtered sun	8	18,66
Flat rock filtered sun	8	19,42
Flat rock filtered sun	8	19,81
Flat rock filtered sun	8	20,57
Flat rock filtered sun	8	21,33
Flat rock filtered sun	8	22,48
Flat rock filtered sun	9	23,24
Flat rock filtered sun	9	25,17
Flat rock filtered sun	9	25,95
Flat rock filtered sun	9	26,34
Flat rock filtered sun	9	26,34
Flat rock filtered sun	9	26,34
Flat rock filtered sun	9	27,12
Flat rock filtered sun	9	27,52
Flat rock filtered sun	9	28,31
Flat rock filtered sun	9	28,7
Flat rock filtered sun	9	28,7
Flat rock filtered sun	9	28,7
Flat rock filtered sun	10	29,1
Flat rock filtered sun	10	29,9
Flat rock filtered sun	10	29,9
Flat rock filtered sun	10	29,9
Flat rock filtered sun	10	29,9
Flat rock filtered sun	10	30,71
Flat rock filtered sun	10	30,71
Flat rock filtered sun	10	30,71
Flat rock filtered sun	10	31,12
Flat rock filtered sun	10	30,31
Flat rock filtered sun	10	30,71
Flat rock filtered sun	10	31,52
Flat rock filtered sun	11	33,17
Flat rock filtered sun	11	34,01
Flat rock filtered sun	11	34,85
Flat rock filtered sun	11	35,7
Flat rock filtered sun	11	34,85
Flat rock filtered sun	11	35,7
Flat rock filtered sun	11	35,27
Flat rock filtered sun	11	36,57
Flat rock filtered sun	11	37,44
Flat rock filtered sun	11	37
Flat rock filtered sun	11	38,77
Flat rock filtered sun	11	38,32
Flat rock filtered sun	12	40,13
Flat rock filtered sun	12	40,13
Flat rock filtered sun	12	40,59
Flat rock filtered sun	12	41,52
Flat rock filtered sun	12	39,67
Flat rock filtered sun	12	39,22
Flat rock filtered sun	12	38,32
Flat rock filtered sun	12	39,22
Flat rock filtered sun	12	40,13
Flat rock filtered sun	12	42,46
Flat rock filtered sun	12	43,42
Flat rock filtered sun	12	41,99
Flat rock filtered sun	13	38,77
Flat rock filtered sun	13	38,32
Flat rock filtered sun	13	37,88
Flat rock filtered sun	13	37
Flat rock filtered sun	13	36,57
Flat rock filtered sun	13	36,13
Flat rock filtered sun	13	36,13
Flat rock filtered sun	13	37,44
Flat rock filtered sun	13	37,44
Flat rock filtered sun	13	37
Flat rock filtered sun	13	36,57
Flat rock filtered sun	13	36,57
Flat rock filtered sun	14	36,13
Flat rock filtered sun	14	36,57
Flat rock filtered sun	14	36,57
Flat rock filtered sun	14	37
Flat rock filtered sun	14	36,57
Flat rock filtered sun	14	35,7
Flat rock filtered sun	14	34,43
Flat rock filtered sun	14	32,34
Flat rock filtered sun	14	32,34
Flat rock filtered sun	14	31,12
Flat rock filtered sun	14	29,9
Flat rock filtered sun	14	29,5
Flat rock filtered sun	15	28,7
Flat rock filtered sun	15	27,91
Flat rock filtered sun	15	27,91
Flat rock filtered sun	15	27,91
Flat rock filtered sun	15	27,91
Flat rock filtered sun	15	27,52
Flat rock filtered sun	15	26,73
Flat rock filtered sun	15	26,34
Flat rock filtered sun	15	26,34
Flat rock filtered sun	15	26,34
Flat rock filtered sun	15	26,34
Flat rock filtered sun	15	26,34
Flat rock filtered sun	16	25,95
Flat rock filtered sun	16	25,56
Flat rock filtered sun	16	25,56
Flat rock filtered sun	16	25,56
Flat rock filtered sun	16	25,17
Flat rock filtered sun	16	25,17
Flat rock filtered sun	16	24,79
Flat rock filtered sun	16	24,79
Flat rock filtered sun	16	24,4
Flat rock filtered sun	16	24,4
Flat rock filtered sun	16	24,01
Flat rock filtered sun	16	23,63
Flat rock filtered sun	8	16
Flat rock filtered sun	8	16,76
Flat rock filtered sun	8	17,9
Flat rock filtered sun	8	18,66
Flat rock filtered sun	8	19,04
Flat rock filtered sun	8	19,81
Flat rock filtered sun	9	20,19
Flat rock filtered sun	9	20,57
Flat rock filtered sun	9	21,33
Flat rock filtered sun	9	22,48
Flat rock filtered sun	9	22,86
Flat rock filtered sun	9	23,24
Flat rock filtered sun	9	23,63
Flat rock filtered sun	9	24,4
Flat rock filtered sun	9	25,17
Flat rock filtered sun	9	27,52
Flat rock filtered sun	9	27,91
Flat rock filtered sun	9	27,12
Flat rock filtered sun	10	27,12
Flat rock filtered sun	10	27,91
Flat rock filtered sun	10	27,91
Flat rock filtered sun	10	28,7
Flat rock filtered sun	10	29,1
Flat rock filtered sun	10	29,5
Flat rock filtered sun	10	29,9
Flat rock filtered sun	10	29,9
Flat rock filtered sun	10	30,31
Flat rock filtered sun	10	30,71
Flat rock filtered sun	10	31,12
Flat rock filtered sun	10	31,12
Flat rock filtered sun	11	32,76
Flat rock filtered sun	11	34,01
Flat rock filtered sun	11	33,59
Flat rock filtered sun	11	34,01
Flat rock filtered sun	11	34,01
Flat rock filtered sun	11	34,01
Flat rock filtered sun	11	34,85
Flat rock filtered sun	11	36,13
Flat rock filtered sun	11	37
Flat rock filtered sun	11	37,44
Flat rock filtered sun	11	38,32
Flat rock filtered sun	11	39,22
Flat rock filtered sun	12	38,77
Flat rock filtered sun	12	39,22
Flat rock filtered sun	12	40,59
Flat rock filtered sun	12	39,67
Flat rock filtered sun	12	38,77
Flat rock filtered sun	12	39,22
Flat rock filtered sun	12	38,32
Flat rock filtered sun	12	39,67
Flat rock filtered sun	12	41,99
Flat rock filtered sun	12	42,46
Flat rock filtered sun	12	42,46
Flat rock filtered sun	12	40,59
Flat rock filtered sun	13	38,32
Flat rock filtered sun	13	37,88
Flat rock filtered sun	13	37
Flat rock filtered sun	13	37,44
Flat rock filtered sun	8	13,32
Flat rock filtered sun	8	12,55
Flat rock filtered sun	8	12,93
Flat rock filtered sun	9	13,32
Flat rock filtered sun	9	14,47
Flat rock filtered sun	9	15,23
Flat rock filtered sun	9	15,62
Flat rock filtered sun	9	16,38
Flat rock filtered sun	9	17,52
Flat rock filtered sun	9	17,9
Flat rock filtered sun	9	19,04
Flat rock filtered sun	9	20,95
Flat rock filtered sun	9	22,48
Flat rock filtered sun	9	21,71
Flat rock filtered sun	9	21,71
Flat rock filtered sun	10	22,09
Flat rock filtered sun	10	22,48
Flat rock filtered sun	10	23,24
Flat rock filtered sun	10	23,24
Flat rock filtered sun	10	23,63
Flat rock filtered sun	10	24,01
Flat rock filtered sun	10	24,4
Flat rock filtered sun	10	24,79
Flat rock filtered sun	10	25,17
Flat rock filtered sun	10	25,56
Flat rock filtered sun	10	26,73
Flat rock filtered sun	10	27,12
Flat rock filtered sun	11	27,91
Flat rock filtered sun	11	28,31
Flat rock filtered sun	11	29,5
Flat rock filtered sun	11	29,9
Flat rock filtered sun	11	30,71
Flat rock filtered sun	11	32,34
Flat rock filtered sun	11	34,01
Flat rock filtered sun	11	32,34
Flat rock filtered sun	11	32,34
Flat rock filtered sun	11	34,43
Flat rock filtered sun	11	35,27
Flat rock filtered sun	11	34,85
Flat rock filtered sun	12	34,43
Flat rock filtered sun	12	35,7
Flat rock filtered sun	12	35,7
Flat rock filtered sun	12	36,57
Flat rock filtered sun	12	37,88
Flat rock filtered sun	12	37,44
Flat rock filtered sun	12	37,88
Flat rock filtered sun	12	39,67
Flat rock filtered sun	12	41,05
Flat rock filtered sun	12	39,67
Flat rock filtered sun	12	38,32
Flat rock filtered sun	12	37,44
Flat rock filtered sun	13	35,27
Flat rock filtered sun	13	34,43
Flat rock filtered sun	13	34,01
Flat rock filtered sun	13	34,01
Flat rock filtered sun	13	34,01
Flat rock filtered sun	13	34,43
Flat rock filtered sun	13	34,85
Flat rock filtered sun	13	35,27
Flat rock filtered sun	13	34,85
Flat rock filtered sun	13	36,57
Flat rock filtered sun	13	37,44
Flat rock filtered sun	13	36,57
Flat rock filtered sun	14	36,13
Flat rock filtered sun	14	34,43
Flat rock filtered sun	14	34,43
Flat rock filtered sun	14	32,76
Flat rock filtered sun	14	32,76
Flat rock filtered sun	14	31,93
Flat rock filtered sun	14	30,71
Flat rock filtered sun	14	29,5
Flat rock filtered sun	14	28,7
Flat rock filtered sun	14	27,91
Flat rock filtered sun	14	27,52
Flat rock filtered sun	14	27,12
Flat rock filtered sun	15	27,12
Flat rock filtered sun	15	25,95
Flat rock filtered sun	15	25,95
Flat rock filtered sun	15	25,95
Flat rock filtered sun	15	25,56
Flat rock filtered sun	15	24,79
Flat rock filtered sun	15	24,79
Flat rock filtered sun	15	24,4
Flat rock filtered sun	15	24,4
Flat rock filtered sun	15	24,4
Flat rock filtered sun	15	24,01
Flat rock filtered sun	15	24,01
Flat rock filtered sun	16	23,63
Flat rock filtered sun	16	23,63
Flat rock filtered sun	16	23,63
Flat rock filtered sun	16	23,63
Flat rock filtered sun	16	23,24
Flat rock filtered sun	16	23,24
Flat rock filtered sun	16	22,86
Flat rock filtered sun	16	22,86
Flat rock filtered sun	16	22,48
Flat rock filtered sun	16	21,71
Flat rock filtered sun	16	21,33
Flat rock filtered sun	16	20,95
Flat rock filtered sun	8	13,7
Flat rock filtered sun	8	14,09
Flat rock filtered sun	9	15,62
Flat rock filtered sun	9	16
Flat rock filtered sun	9	16,76
Flat rock filtered sun	9	18,28
Flat rock filtered sun	9	19,04
Flat rock filtered sun	9	19,81
Flat rock filtered sun	9	20,19
Flat rock filtered sun	9	21,33
Flat rock filtered sun	9	23,24
Flat rock filtered sun	9	25,95
Flat rock filtered sun	9	24,01
Flat rock filtered sun	9	24,79
Flat rock filtered sun	10	25,17
Flat rock filtered sun	10	25,95
Flat rock filtered sun	10	26,34
Flat rock filtered sun	10	26,34
Flat rock filtered sun	10	26,73
Flat rock filtered sun	10	27,12
Flat rock filtered sun	10	27,52
Flat rock filtered sun	10	27,91
Flat rock filtered sun	10	27,91
Flat rock filtered sun	10	28,31
Flat rock filtered sun	10	30,31
Flat rock filtered sun	10	29,5
Flat rock filtered sun	11	29,9
Flat rock filtered sun	11	30,71
Flat rock filtered sun	11	31,52
Flat rock filtered sun	11	31,93
Flat rock filtered sun	11	33,59
Flat rock filtered sun	11	34,43
Flat rock filtered sun	11	34,85
Flat rock filtered sun	11	35,27
Flat rock filtered sun	11	35,27
Flat rock filtered sun	11	36,57
Flat rock filtered sun	11	37,88
Flat rock filtered sun	11	36,57
Flat rock filtered sun	12	37
Flat rock filtered sun	12	37,88
Flat rock filtered sun	12	37,88
Flat rock filtered sun	12	37,44
Flat rock filtered sun	12	37,88
Flat rock filtered sun	12	39,67
Flat rock filtered sun	12	39,67
Flat rock filtered sun	12	40,59
Flat rock filtered sun	12	41,99
Flat rock filtered sun	12	41,05
Flat rock filtered sun	12	41,05
Flat rock filtered sun	12	38,77
Flat rock filtered sun	13	37
Flat rock filtered sun	13	37,44
Flat rock filtered sun	13	37
Flat rock filtered sun	13	37
Flat rock filtered sun	13	36,57
Flat rock filtered sun	13	35,7
Flat rock filtered sun	13	36,57
Flat rock filtered sun	13	37,44
Flat rock filtered sun	13	37,88
Flat rock filtered sun	13	37,88
Flat rock filtered sun	13	39,22
Flat rock filtered sun	13	38,77
Flat rock filtered sun	14	38,77
Flat rock filtered sun	14	36,57
Flat rock filtered sun	14	35,27
Flat rock filtered sun	14	34,85
Flat rock filtered sun	14	34,01
Flat rock filtered sun	14	32,76
Flat rock filtered sun	14	31,93
Flat rock filtered sun	14	30,71
Flat rock filtered sun	14	30,31
Flat rock filtered sun	14	29,5
Flat rock filtered sun	14	28,7
Flat rock filtered sun	14	28,7
Flat rock filtered sun	15	28,7
Flat rock filtered sun	15	27,91
Flat rock filtered sun	15	27,52
Flat rock filtered sun	15	27,12
Flat rock filtered sun	15	26,73
Flat rock filtered sun	15	26,34
Flat rock filtered sun	15	26,34
Flat rock filtered sun	15	25,95
Flat rock filtered sun	15	25,95
Flat rock filtered sun	15	25,95
Flat rock filtered sun	15	25,95
Flat rock filtered sun	15	25,56
Flat rock filtered sun	16	25,56
Flat rock filtered sun	16	25,17
Flat rock filtered sun	16	25,17
Flat rock filtered sun	16	24,79
Flat rock filtered sun	16	24,79
Flat rock filtered sun	16	24,79
Flat rock filtered sun	16	24,4
Flat rock filtered sun	16	24,4
Flat rock filtered sun	16	23,63
Flat rock filtered sun	16	23,24
Flat rock filtered sun	16	22,86
Flat rock filtered sun	16	22,48
Flat rock shade	13	29,1
Flat rock shade	13	29,1
Flat rock shade	13	28,7
Flat rock shade	13	28,7
Flat rock shade	13	28,31
Flat rock shade	13	28,31
Flat rock shade	13	28,7
Flat rock shade	13	29,1
Flat rock shade	13	29,1
Flat rock shade	13	28,7
Flat rock shade	13	28,7
Flat rock shade	13	29,5
Flat rock shade	14	29,1
Flat rock shade	14	28,7
Flat rock shade	14	28,7
Flat rock shade	14	28,7
Flat rock shade	14	29,1
Flat rock shade	14	28,7
Flat rock shade	14	28,7
Flat rock shade	14	28,7
Flat rock shade	14	28,31
Flat rock shade	14	28,31
Flat rock shade	14	28,31
Flat rock shade	14	27,91
Flat rock shade	15	27,91
Flat rock shade	15	27,91
Flat rock shade	15	27,91
Flat rock shade	15	27,52
Flat rock shade	15	27,52
Flat rock shade	15	27,52
Flat rock shade	15	27,52
Flat rock shade	15	27,52
Flat rock shade	15	27,52
Flat rock shade	15	27,52
Flat rock shade	15	27,12
Flat rock shade	15	27,52
Flat rock shade	16	27,12
Flat rock shade	16	27,12
Flat rock shade	16	26,73
Flat rock shade	16	26,73
Flat rock shade	16	26,73
Flat rock shade	16	26,73
Flat rock shade	16	26,73
Flat rock shade	16	26,34
Flat rock shade	16	26,34
Flat rock shade	16	26,34
Flat rock shade	16	26,34
Flat rock shade	16	26,34
Flat rock shade	8	30,71
Flat rock shade	8	29,5
Flat rock shade	8	28,7
Flat rock shade	8	27,91
Flat rock shade	8	26,73
Flat rock shade	8	25,56
Flat rock shade	9	24,4
Flat rock shade	9	23,63
Flat rock shade	9	23,24
Flat rock shade	9	23,24
Flat rock shade	9	23,24
Flat rock shade	9	22,86
Flat rock shade	9	23,24
Flat rock shade	9	23,24
Flat rock shade	9	23,24
Flat rock shade	9	23,63
Flat rock shade	9	23,63
Flat rock shade	9	23,63
Flat rock shade	10	23,63
Flat rock shade	10	23,63
Flat rock shade	10	23,63
Flat rock shade	10	24,01
Flat rock shade	10	24,01
Flat rock shade	10	24,01
Flat rock shade	10	24,4
Flat rock shade	10	24,4
Flat rock shade	10	24,4
Flat rock shade	10	24,4
Flat rock shade	10	24,4
Flat rock shade	10	24,4
Flat rock shade	11	24,4
Flat rock shade	11	24,4
Flat rock shade	11	24,79
Flat rock shade	11	24,4
Flat rock shade	11	24,4
Flat rock shade	11	24,79
Flat rock shade	11	24,79
Flat rock shade	11	24,79
Flat rock shade	11	25,17
Flat rock shade	11	25,17
Flat rock shade	11	25,17
Flat rock shade	11	25,56
Flat rock shade	12	25,56
Flat rock shade	12	25,56
Flat rock shade	12	25,56
Flat rock shade	12	25,17
Flat rock shade	12	25,17
Flat rock shade	12	25,56
Flat rock shade	12	25,56
Flat rock shade	12	25,56
Flat rock shade	12	25,17
Flat rock shade	12	25,56
Flat rock shade	12	25,95
Flat rock shade	12	25,95
Flat rock shade	13	25,56
Flat rock shade	13	25,56
Flat rock shade	13	25,56
Flat rock shade	13	25,56
Flat rock shade	13	25,56
Flat rock shade	13	25,95
Flat rock shade	13	25,95
Flat rock shade	13	25,56
Flat rock shade	13	25,95
Flat rock shade	13	25,56
Flat rock shade	13	25,95
Flat rock shade	13	25,56
Flat rock shade	14	25,56
Flat rock shade	14	25,56
Flat rock shade	14	25,56
Flat rock shade	14	25,56
Flat rock shade	14	25,56
Flat rock shade	14	25,56
Flat rock shade	14	25,56
Flat rock shade	14	25,56
Flat rock shade	14	25,56
Flat rock shade	14	25,17
Flat rock shade	14	25,17
Flat rock shade	14	25,17
Flat rock shade	15	25,17
Flat rock shade	15	25,17
Flat rock shade	15	24,79
Flat rock shade	15	24,79
Flat rock shade	15	24,79
Flat rock shade	15	25,17
Flat rock shade	15	25,17
Flat rock shade	15	24,79
Flat rock shade	15	24,79
Flat rock shade	15	24,79
Flat rock shade	15	24,79
Flat rock shade	15	24,79
Flat rock shade	16	24,79
Flat rock shade	16	24,79
Flat rock shade	16	24,79
Flat rock shade	16	24,79
Flat rock shade	16	24,4
Flat rock shade	16	24,4
Flat rock shade	16	24,4
Flat rock shade	16	24,4
Flat rock shade	16	24,4
Flat rock shade	16	24,4
Flat rock shade	16	24,4
Flat rock shade	16	24,4
Flat rock shade	8	25,56
Flat rock shade	8	25,17
Flat rock shade	8	24,4
Flat rock shade	8	23,63
Flat rock shade	8	22,86
Flat rock shade	8	21,71
Flat rock shade	9	20,95
Flat rock shade	9	20,57
Flat rock shade	9	20,57
Flat rock shade	9	20,19
Flat rock shade	9	20,19
Flat rock shade	9	20,19
Flat rock shade	9	20,57
Flat rock shade	9	20,57
Flat rock shade	9	20,57
Flat rock shade	9	20,95
Flat rock shade	9	20,95
Flat rock shade	9	20,95
Flat rock shade	10	21,33
Flat rock shade	10	21,33
Flat rock shade	10	21,33
Flat rock shade	10	21,71
Flat rock shade	10	21,71
Flat rock shade	10	21,71
Flat rock shade	10	21,71
Flat rock shade	10	22,09
Flat rock shade	10	22,09
Flat rock shade	10	22,48
Flat rock shade	10	22,48
Flat rock shade	10	22,48
Flat rock shade	11	22,48
Flat rock shade	11	22,86
Flat rock shade	11	23,24
Flat rock shade	11	22,86
Flat rock shade	11	22,86
Flat rock shade	11	23,24
Flat rock shade	11	23,24
Flat rock shade	11	23,24
Flat rock shade	11	23,63
Flat rock shade	11	23,63
Flat rock shade	11	23,63
Flat rock shade	11	23,63
Flat rock shade	12	23,63
Flat rock shade	12	23,63
Flat rock shade	12	23,63
Flat rock shade	12	23,63
Flat rock shade	12	23,63
Flat rock shade	12	23,63
Flat rock shade	12	23,63
Flat rock shade	12	23,63
Flat rock shade	12	23,63
Flat rock shade	12	23,63
Flat rock shade	12	23,63
Flat rock shade	12	24,01
Flat rock shade	13	24,01
Flat rock shade	13	23,63
Flat rock shade	13	24,01
Flat rock shade	13	24,01
Flat rock shade	13	24,01
Flat rock shade	8	14,47
Flat rock shade	8	14,85
Flat rock shade	8	13,32
Flat rock shade	8	13,32
Flat rock shade	8	13,7
Flat rock shade	8	14,09
Flat rock shade	9	14,09
Flat rock shade	9	14,47
[truncated: 4,583 more rows]
