# Supplementary material for: Are mountain habitats becoming more suitable for generalist than cold-adapted lizards thermoregulation?
Source: PeerJ. 2016 May 31;4:e2085. doi: 10.7717/peerj.2085 (PMC4893327; doi:10.7717/peerj.2085)
Supplement: Data S4 — Dataset of the output of the bootstrapped values of the three indexes of thermoregulation (thermal quality of the habitat, accuracy of thermoregulation, and effectiveness of thermoregulation) for Iberolacerta galani and Podarcis bocagei. [file peerj-04-2085-s004.csv]

Species	Db	De	E
Iberolacerta galani	1,847560976	9,934438019	0,814024611
Iberolacerta galani	1,848780488	9,730670225	0,810004815
Iberolacerta galani	1,834146341	9,78720344	0,812597505
Iberolacerta galani	2,032926829	9,363684757	0,782892432
Iberolacerta galani	1,948780488	9,675639087	0,798588964
Iberolacerta galani	1,715853659	9,316494662	0,815826261
Iberolacerta galani	1,645121951	9,453162811	0,825971267
Iberolacerta galani	1,95	9,136757117	0,786576356
Iberolacerta galani	1,618292683	9,592132266	0,831289578
Iberolacerta galani	1,501219512	9,073625445	0,834551302
Iberolacerta galani	1,67804878	9,539524021	0,824095125
Iberolacerta galani	2,01097561	8,723959075	0,769488189
Iberolacerta galani	1,857317073	9,470710261	0,803888302
Iberolacerta galani	2,359756098	9,59801898	0,754141339
Iberolacerta galani	2,032926829	8,809848754	0,769243844
Iberolacerta galani	1,774390244	8,758532028	0,797410087
Iberolacerta galani	1,712195122	9,445298043	0,818725136
Iberolacerta galani	1,913414634	9,202864769	0,792084891
Iberolacerta galani	1,869512195	9,233446026	0,797528226
Iberolacerta galani	2,062195122	9,618831554	0,785608563
Iberolacerta galani	1,904878049	9,419409846	0,797770977
Iberolacerta galani	2,234146341	9,678188019	0,769156547
Iberolacerta galani	1,663414634	9,189707888	0,818991566
Iberolacerta galani	1,765853659	9,266395314	0,809434672
Iberolacerta galani	2,05	9,268706999	0,778825677
Iberolacerta galani	1,8	9,327127817	0,807014546
Iberolacerta galani	1,73902439	9,43136121	0,815612577
Iberolacerta galani	2,193902439	9,204033215	0,76163684
Iberolacerta galani	1,847560976	9,082556346	0,796581391
Iberolacerta galani	1,885365854	9,673459371	0,805099109
Iberolacerta galani	1,843902439	9,433598754	0,80453881
Iberolacerta galani	1,886585366	9,690808126	0,805322184
Iberolacerta galani	1,845121951	9,504779063	0,805874293
Iberolacerta galani	1,807317073	9,608454923	0,811903465
Iberolacerta galani	1,830487805	9,194025801	0,800904648
Iberolacerta galani	2,079268293	9,549025801	0,782253359
Iberolacerta galani	1,601219512	9,400277284	0,829662523
Iberolacerta galani	1,86097561	9,702013642	0,808186663
Iberolacerta galani	1,923170732	9,693489027	0,801601804
Iberolacerta galani	1,968292683	9,029559609	0,782016757
Iberolacerta galani	1,829268293	9,014700474	0,797079415
Iberolacerta galani	1,585365854	9,883536477	0,839595285
Iberolacerta galani	2,019512195	9,028110913	0,776308442
Iberolacerta galani	2,009756098	9,248930902	0,782703956
Iberolacerta galani	2,17195122	9,406915777	0,769111229
Iberolacerta galani	1,775609756	9,471705219	0,812535366
Iberolacerta galani	2,185365854	9,544786477	0,771040886
Iberolacerta galani	1,865853659	9,266856465	0,79865301
Iberolacerta galani	1,876829268	9,025292112	0,792047809
Iberolacerta galani	1,935365854	9,246487248	0,790691773
Iberolacerta galani	1,86097561	9,232962633	0,798442203
Iberolacerta galani	1,909756098	9,381321174	0,796429942
Iberolacerta galani	2,069512195	9,173084223	0,77439298
Iberolacerta galani	1,945121951	9,030243179	0,784599162
Iberolacerta galani	1,675609756	9,107305753	0,816014769
Iberolacerta galani	1,764634146	9,085062278	0,805765322
Iberolacerta galani	1,880487805	9,317703144	0,798181185
Iberolacerta galani	2,067073171	9,65893535	0,785993684
Iberolacerta galani	2,041463415	8,960547153	0,772172014
Iberolacerta galani	1,97804878	9,602568209	0,794008359
Iberolacerta galani	1,87804878	8,811368624	0,786860718
Iberolacerta galani	1,72804878	10,18770166	0,830378937
Iberolacerta galani	2,080487805	9,887370996	0,789581295
Iberolacerta galani	1,862195122	9,456153618	0,803070551
Iberolacerta galani	2,12804878	9,181746738	0,768230508
Iberolacerta galani	1,717073171	9,529418743	0,819813441
Iberolacerta galani	1,891463415	8,801046856	0,785086542
Iberolacerta galani	1,829268293	9,03363879	0,797504822
Iberolacerta galani	1,832926829	9,406147687	0,805135227
Iberolacerta galani	1,836585366	9,446376038	0,805577784
Iberolacerta galani	1,998780488	8,810452254	0,773135314
Iberolacerta galani	1,763414634	8,952603796	0,803027736
Iberolacerta galani	1,907317073	9,560301008	0,800496128
Iberolacerta galani	1,858536585	9,40213968	0,802328337
Iberolacerta galani	1,669512195	9,54392497	0,825070692
Iberolacerta galani	2,040243902	9,842049229	0,792701311
Iberolacerta galani	1,725609756	9,202789146	0,812490569
Iberolacerta galani	2,026829268	9,63201809	0,789573769
Iberolacerta galani	2,023170732	9,416819395	0,785153495
Iberolacerta galani	1,776829268	9,263016014	0,808180266
Iberolacerta galani	1,774390244	8,839460261	0,799264866
Iberolacerta galani	1,774390244	9,887581554	0,820543554
Iberolacerta galani	1,91097561	9,291708185	0,794335383
Iberolacerta galani	1,781707317	9,930661329	0,82058523
Iberolacerta galani	1,92195122	9,381356762	0,795130782
Iberolacerta galani	1,770731707	9,650001483	0,816504514
Iberolacerta galani	1,934146341	9,365369217	0,793478901
Iberolacerta galani	2,052439024	9,68780694	0,788142039
Iberolacerta galani	1,741463415	9,492185647	0,816537152
Iberolacerta galani	1,726829268	8,568788553	0,798474515
Iberolacerta galani	1,670731707	9,559488434	0,825227917
Iberolacerta galani	1,817073171	9,486797153	0,808462947
Iberolacerta galani	1,979268293	8,760877817	0,77407877
Iberolacerta galani	2,370731707	9,452861803	0,74920487
Iberolacerta galani	2,047560976	9,115283215	0,775370559
Iberolacerta galani	1,758536585	9,023469751	0,805115257
Iberolacerta galani	1,665853659	9,07098013	0,81635351
Iberolacerta galani	1,854878049	9,379510676	0,802241491
Iberolacerta galani	1,807317073	9,826522835	0,81607766
Iberolacerta galani	1,66097561	8,999310498	0,815433015
Podacis bocagei	0,745714286	8,53436981	0,91262222
Podacis bocagei	0,718571429	8,512071471	0,915582073
Podacis bocagei	1,17	8,146586595	0,856381567
Podacis bocagei	0,914285714	8,803459371	0,896144723
Podacis bocagei	0,802857143	8,348371886	0,903830693
Podacis bocagei	1,374285714	8,198487544	0,832373263
Podacis bocagei	1,097142857	7,819873962	0,859698141
Podacis bocagei	1,16	8,533769276	0,864069444
Podacis bocagei	1,072857143	8,54778618	0,874487134
Podacis bocagei	0,738571429	8,481085409	0,912915459
Podacis bocagei	1,035714286	8,285925267	0,875003183
Podacis bocagei	0,731428571	7,94099051	0,907892023
Podacis bocagei	1,12	8,026497628	0,860462178
Podacis bocagei	1,145714286	8,196086892	0,860212038
Podacis bocagei	1,225714286	8,044435053	0,847632024
Podacis bocagei	1,012857143	7,898913108	0,871772593
Podacis bocagei	1,151428571	8,090968268	0,857689644
Podacis bocagei	0,874285714	8,285324733	0,894477797
Podacis bocagei	1,11	8,331485765	0,866770462
Podacis bocagei	0,79	8,551527284	0,907618841
Podacis bocagei	0,87	8,360097865	0,895934233
Podacis bocagei	1,474285714	8,683158363	0,830213195
Podacis bocagei	0,752857143	8,261681495	0,908873618
Podacis bocagei	1,047142857	8,449651542	0,876072658
Podacis bocagei	1,058571429	8,435431495	0,874508918
Podacis bocagei	1,038571429	8,441697805	0,876971262
Podacis bocagei	1,11	8,502368031	0,869448135
Podacis bocagei	1,032857143	8,154654508	0,873341398
Podacis bocagei	0,781428571	7,732596382	0,898943572
Podacis bocagei	1,217142857	8,659311981	0,859441159
Podacis bocagei	1,342857143	8,290867438	0,838031768
Podacis bocagei	1,35	8,432461447	0,839904397
Podacis bocagei	1,208571429	8,07106465	0,850258735
Podacis bocagei	0,892857143	7,758990214	0,884926116
Podacis bocagei	1,405714286	8,286029063	0,830351273
Podacis bocagei	0,987142857	8,459163701	0,883304911
Podacis bocagei	1,39	8,730422598	0,84078663
Podacis bocagei	0,914285714	8,241275208	0,889060165
Podacis bocagei	0,985714286	8,373047153	0,882275321
Podacis bocagei	1,207142857	8,252602313	0,853725793
Podacis bocagei	0,93	8,286310795	0,887766701
Podacis bocagei	1,521428571	8,440462633	0,819745832
Podacis bocagei	1,382857143	8,354891756	0,834485331
Podacis bocagei	1,112857143	8,162802491	0,863667271
Podacis bocagei	0,948571429	8,61797153	0,889931009
Podacis bocagei	0,93	8,126711151	0,885562562
Podacis bocagei	1,345714286	8,384233393	0,839494654
Podacis bocagei	0,932857143	8,268956109	0,887185622
Podacis bocagei	1,198571429	8,448521649	0,858132407
Podacis bocagei	0,95	8,466211447	0,887789242
Podacis bocagei	1,018571429	8,065318802	0,873709713
Podacis bocagei	1,082857143	8,128223606	0,866778131
Podacis bocagei	1	8,553923488	0,883094582
Podacis bocagei	1,167142857	8,379298636	0,860711152
Podacis bocagei	1,108571429	8,44717675	0,868764267
Podacis bocagei	1,122857143	8,224937722	0,863481381
Podacis bocagei	1,401428571	8,679313464	0,838532324
Podacis bocagei	0,954285714	8,63220344	0,889450507
Podacis bocagei	1,044285714	8,538336299	0,877694474
Podacis bocagei	0,852857143	7,536797153	0,886840905
Podacis bocagei	1,141428571	8,435947509	0,864694681
Podacis bocagei	1	8,272803974	0,879122
Podacis bocagei	1,027142857	8,385164591	0,877504747
Podacis bocagei	1,008571429	8,628067912	0,883105761
Podacis bocagei	0,841428571	8,468422301	0,900639276
Podacis bocagei	1,27	7,899853203	0,839237519
Podacis bocagei	1,021428571	7,815438909	0,869306307
Podacis bocagei	0,841428571	8,845750297	0,904877648
Podacis bocagei	0,991428571	8,322121886	0,880868295
Podacis bocagei	0,974285714	8,292320581	0,882507471
Podacis bocagei	0,962857143	7,685919336	0,874724532
Podacis bocagei	1,007142857	8,329967378	0,879094021
Podacis bocagei	0,911428571	8,422937426	0,891792076
Podacis bocagei	0,752857143	8,018726275	0,906112627
Podacis bocagei	1,041428571	8,182927046	0,872731534
Podacis bocagei	1,161428571	8,222121886	0,85874345
Podacis bocagei	1,061428571	8,063950178	0,86837362
Podacis bocagei	0,925714286	8,313672894	0,888651587
Podacis bocagei	1,005714286	8,05834223	0,875195883
Podacis bocagei	1,084285714	8,248993179	0,868555387
Podacis bocagei	0,765714286	7,97596382	0,903997272
Podacis bocagei	1,181428571	8,31105427	0,857848531
Podacis bocagei	0,831428571	8,191034994	0,898495297
Podacis bocagei	1,158571429	8,593188019	0,865175599
Podacis bocagei	0,797142857	8,542236062	0,906682179
Podacis bocagei	0,9	8,342652728	0,892120644
Podacis bocagei	1,325714286	7,967026987	0,833599875
Podacis bocagei	1,348571429	8,27129745	0,836957692
Podacis bocagei	1,05	8,189509193	0,871787188
Podacis bocagei	1,087142857	8,092234579	0,865656038
Podacis bocagei	0,912857143	8,412301305	0,891485444
Podacis bocagei	1,6	8,084937722	0,802101135
Podacis bocagei	1,142857143	8,16387159	0,860010397
Podacis bocagei	1,021428571	8,297529656	0,876899678
Podacis bocagei	0,727142857	8,526986951	0,914724526
Podacis bocagei	0,922857143	8,284562574	0,888605206
Podacis bocagei	0,857142857	8,308539442	0,896835916
Podacis bocagei	1,177142857	8,403487544	0,859922104
Podacis bocagei	1,25	8,404647094	0,851272756
Podacis bocagei	0,917142857	8,619181495	0,893592813
