# Supplementary material for: Are mountain habitats becoming more suitable for generalist than cold-adapted lizards thermoregulation?
Source: PeerJ. 2016 May 31;4:e2085. doi: 10.7717/peerj.2085 (PMC4893327; doi:10.7717/peerj.2085)
Supplement: Data S5 — Dataset with the frequency of use of each type of microhabitat by Iberolacerta galani and Podarcis bocagei, as well as the frequency of each type of microhabitat for the random points that represent it availability in the habitat. [file peerj-04-2085-s005.csv]

Microhabitat	Species	Frequency
Rock	Iberolacerta galani	59
Soil	Iberolacerta galani	11
Loose gravel	Iberolacerta galani	9
Leaf litter	Iberolacerta galani	0
Grass	Iberolacerta galani	0
Rock	Podarcis bocagei	35
Soil	Podarcis bocagei	24
Loose gravel	Podarcis bocagei	2
Leaf litter	Podarcis bocagei	10
Grass	Podarcis bocagei	1
Rock	Availability	57
Soil	Availability	22
Loose gravel	Availability	5
Leaf litter	Availability	3
Grass	Availability	36
